# Supplementary material for: Tree biodiversity in Bornean lowland forest: What are the key species for forest city development in the new capital city of Indonesia?
Source: PLoS One. 2025 Apr 8;20(4):e0320489. doi: 10.1371/journal.pone.0320489 (PMC11978104; doi:10.1371/journal.pone.0320489)
Supplement: S1 Data — (XLSX) [file pone.0320489.s001.xlsx]

## Sheet: Data
Location	Sub-Location	Family	Genus	Species	D_(cm)	H_(m)
Bangkirai Hill	Bangkirai Hill	Apocynaceae	Alstonia	Alstonia.iwahigensis	12.5	12
Bangkirai Hill	Bangkirai Hill	Theaceae	Schima	Schima.wallichii	12.8	12
Bangkirai Hill	Bangkirai Hill	Dipterocarpaceae	Shorea	Shorea.leprosula	19.4	12
Bangkirai Hill	Bangkirai Hill	Euphorbiaceae	Macaranga	Macaranga.hypoleuca	13.5	13
Bangkirai Hill	Bangkirai Hill	Aquifoliaceae	Ilex	Ilex.cymosa	15.6	38
Bangkirai Hill	Bangkirai Hill	Malvaceae	Boschia	Boschia.griffithii	15.2	38
Bangkirai Hill	Bangkirai Hill	Phyllanthaceae	Aporosa	Aporosa.nitida	38.5	45
Bangkirai Hill	Bangkirai Hill	Phyllanthaceae	Aporosa	Aporosa.nitida	12	25
Bangkirai Hill	Bangkirai Hill	Lauraceae	Alseodaphne	Alseodaphne.sp.	31.6	20
Bangkirai Hill	Bangkirai Hill	Euphorbiaceae	Macaranga	Macaranga.hypoleuca	18.5	25
Bangkirai Hill	Bangkirai Hill	Lauraceae	Alseodaphne	Alseodaphne.sp.	28.5	20
Bangkirai Hill	Bangkirai Hill	Celastraceae	Lophopetalum	Lophopetalum.javanicum	13	25
Bangkirai Hill	Bangkirai Hill	Lauraceae	Litsea	Litsea.sp.	14.3	10
Bangkirai Hill	Bangkirai Hill	Lauraceae	Litsea	Litsea.sp.	18.6	25
Bangkirai Hill	Bangkirai Hill	Fabaceae	Koompassia	Koompassia.malaccensis	34.9	25
Bangkirai Hill	Bangkirai Hill	Euphorbiaceae	Macaranga	Macaranga.gigantea	20	20
Bangkirai Hill	Bangkirai Hill	Euphorbiaceae	Macaranga	Macaranga.hypoleuca	19.8	15
Bangkirai Hill	Bangkirai Hill	Euphorbiaceae	Macaranga	Macaranga.gigantea	15.5	20
Bangkirai Hill	Bangkirai Hill	Apocynaceae	Alstonia	Alstonia.iwahigensis	10.2	35
Bangkirai Hill	Bangkirai Hill	Fagaceae	Lithocarpus	Lithocarpus.coopertus	28.5	40
Bangkirai Hill	Bangkirai Hill	Malvaceae	Boschia	Boschia.griffithii	11.2	40
Bangkirai Hill	Bangkirai Hill	Euphorbiaceae	Macaranga	Macaranga.gigantea	17	20
Bangkirai Hill	Bangkirai Hill	Euphorbiaceae	Macaranga	Macaranga.hypoleuca	19.3	18
Bangkirai Hill	Bangkirai Hill	Theaceae	Schima	Schima.wallichii	11.3	18
Bangkirai Hill	Bangkirai Hill	Burseraceae	Canarium	Canarium.sp.	25.7	20
Bangkirai Hill	Bangkirai Hill	Dipterocarpaceae	Dipterocarpus	Dipterocarpus.confertus	12.4	25
Bangkirai Hill	Bangkirai Hill	Oalcaceae	Strombosia	Strombosia.javanica	13.4	17
Bangkirai Hill	Bangkirai Hill	Lauraceae	Litsea	Litsea.sp.	20.1	20
Bangkirai Hill	Bangkirai Hill	Euphorbiaceae	Macaranga	Macaranga.gigantea	15.1	16
Bangkirai Hill	Bangkirai Hill	Dipterocarpaceae	Shorea	Shorea.laevis	58.6	18
Bangkirai Hill	Bangkirai Hill	Euphorbiaceae	Macaranga	Macaranga.gigantea	15.3	22
Bangkirai Hill	Bangkirai Hill	Euphorbiaceae	Macaranga	Macaranga.hypoleuca	18.1	19
Bangkirai Hill	Bangkirai Hill	Myristicaceae	Gymnacranthera	Gymnacranthera.forbesii	12.8	45
Bangkirai Hill	Bangkirai Hill	Euphorbiaceae	Macaranga	Macaranga.gigantea	13.4	35
Bangkirai Hill	Bangkirai Hill	Asteraceae	Strobocalyx	Strobocalyx.arborea	13.6	40
Bangkirai Hill	Bangkirai Hill	Euphorbiaceae	Macaranga	Macaranga.hypoleuca	16	42
Bangkirai Hill	Bangkirai Hill	Rubiaceae	Nauclea	Nauclea.sp.	15.9	30
Bangkirai Hill	Bangkirai Hill	Fabaceae	Koompassia	Koompassia.malaccensis	61.1	35
Bangkirai Hill	Bangkirai Hill	Myristicaceae	Gymnacranthera	Gymnacranthera.forbesii	23.8	35
Bangkirai Hill	Bangkirai Hill	Polygalaceae	Xanthophyllum	Xanthophyllum.obscurum	46.2	15
Bangkirai Hill	Bangkirai Hill	Lauraceae	Litsea	Litsea.sp.	17.1	18
Bangkirai Hill	Bangkirai Hill	Burseraceae	Canarium	Canarium.sp.	13.5	15
Bangkirai Hill	Bangkirai Hill	Euphorbiaceae	Macaranga	Macaranga.gigantea	13.8	18
Bangkirai Hill	Bangkirai Hill	Dipterocarpaceae	Vatica	Vatica.umbonata	36.4	20
Bangkirai Hill	Bangkirai Hill	Myrtaceae	Syzygium	Syzygium.sp.	10.9	15
Bangkirai Hill	Bangkirai Hill	Annonaceae	Maasia	Maasia.sumatrana	14	25
Bangkirai Hill	Bangkirai Hill	Fabaceae	Koompassia	Koompassia.malaccensis	32	35
Bangkirai Hill	Bangkirai Hill	Celastraceae	Lophopetalum	Lophopetalum.javanicum	11.4	25
Bangkirai Hill	Bangkirai Hill	Myrtaceae	Syzygium	Syzygium.sp.	10.4	15
Bangkirai Hill	Bangkirai Hill	Dipterocarpaceae	Cotylelobium	Cotylelobium.melanoxylon	27.6	22
Bangkirai Hill	Bangkirai Hill	Euphorbiaceae	Macaranga	Macaranga.gigantea	10.2	11
Bangkirai Hill	Bangkirai Hill	Sapotaceae	Madhuca	Madhuca.motleyana	30.2	37
Bangkirai Hill	Bangkirai Hill	Lauraceae	Alseodaphne	Alseodaphne.sp.	10.5	4
Bangkirai Hill	Bangkirai Hill	Euphorbiaceae	Macaranga	Macaranga.hypoleuca	18.1	35
Bangkirai Hill	Bangkirai Hill	Euphorbiaceae	Macaranga	Macaranga.hypoleuca	13.1	15
Bangkirai Hill	Bangkirai Hill	Euphorbiaceae	Macaranga	Macaranga.hypoleuca	18.7	25
Bangkirai Hill	Bangkirai Hill	Euphorbiaceae	Macaranga	Macaranga.hypoleuca	11.8	22
Bangkirai Hill	Bangkirai Hill	Myrtaceae	Syzygium	Syzygium.tawahense	42.2	10
Bangkirai Hill	Bangkirai Hill	Pentaphylacaceae	Ternstroemia	Ternstroemia.sp.	19.4	15
Bangkirai Hill	Bangkirai Hill	Euphorbiaceae	Macaranga	Macaranga.hypoleuca	14.4	35
Bangkirai Hill	Bangkirai Hill	Lauraceae	Endiandra	Endiandra.sp.	21.2	45
Bangkirai Hill	Bangkirai Hill	Olacaceae	Ochanostachys	Ochanostachys.amentacea	19.6	35
Bangkirai Hill	Bangkirai Hill	Celastraceae	Lophopetalum	Lophopetalum.javanicum	37.1	37
Bangkirai Hill	Bangkirai Hill	Dipterocarpaceae	Shorea	Shorea.ovalis	15.6	30
Bangkirai Hill	Bangkirai Hill	Lauraceae	Litsea	Litsea.sp.	19.8	6
Bangkirai Hill	Bangkirai Hill	Euphorbiaceae	Macaranga	Macaranga.hypoleuca	20.4	15
Bangkirai Hill	Bangkirai Hill	Rubiaceae	Canthium	Canthium.sp.	12.4	37
Bangkirai Hill	Bangkirai Hill	Myrtaceae	Syzygium	Syzygium.sp.	15.4	45
Bangkirai Hill	Bangkirai Hill	Euphorbiaceae	Macaranga	Macaranga.hypoleuca	19.8	40
Bangkirai Hill	Bangkirai Hill	Euphorbiaceae	Macaranga	Macaranga.hypoleuca	25.2	45
Bangkirai Hill	Bangkirai Hill	Dipterocarpaceae	Shorea	Shorea.parvifolia	65.6	35
Bangkirai Hill	Bangkirai Hill	Elaeocarpaceae	Elaeocarpus	Elaeocarpus.stipularis	14.7	45
Bangkirai Hill	Bangkirai Hill	Elaeocarpaceae	Elaeocarpus	Elaeocarpus.stipularis	14.7	15
Bangkirai Hill	Bangkirai Hill	Celastraceae	Lophopetalum	Lophopetalum.javanicum	11.3	15
Bangkirai Hill	Bangkirai Hill	Olacaceae	Ochanostachys	Ochanostachys.amentacea	17.5	38
Bangkirai Hill	Bangkirai Hill	Melastomataceae	Pternandra	Pternandra.rostrata	18.6	35
Bangkirai Hill	Bangkirai Hill	Euphorbiaceae	Macaranga	Macaranga.gigantea	19.1	40
Bangkirai Hill	Bangkirai Hill	Euphorbiaceae	Macaranga	Macaranga.hypoleuca	11.3	50
Bangkirai Hill	Bangkirai Hill	Euphorbiaceae	Macaranga	Macaranga.hypoleuca	13.7	45
Bangkirai Hill	Bangkirai Hill	n.i	n.i	n.i	12.2	38
Bangkirai Hill	Bangkirai Hill	Elaeocarpaceae	Elaeocarpus	Elaeocarpus.sp.	30.9	20
Bangkirai Hill	Bangkirai Hill	Euphorbiaceae	Macaranga	Macaranga.gigantea	24.8	35
Bangkirai Hill	Bangkirai Hill	Euphorbiaceae	Macaranga	Macaranga.gigantea	10.3	12
Bangkirai Hill	Bangkirai Hill	Apocynaceae	Alstonia	Alstonia.iwahigensis	12.4	45
Bangkirai Hill	Bangkirai Hill	Hypericaceae	Cratoxylum	Cratoxylum.sumatranum	15.5	40
Bangkirai Hill	Bangkirai Hill	Euphorbiaceae	Macaranga	Macaranga.gigantea	22.6	35
Bangkirai Hill	Bangkirai Hill	Fabaceae	Koompassia	Koompassia.malaccensis	22.2	50
Bangkirai Hill	Bangkirai Hill	Melastomataceae	Pternandra	Pternandra.sp.	36.5	35
Bangkirai Hill	Bangkirai Hill	Euphorbiaceae	Macaranga	Macaranga.conifera	22.6	45
Bangkirai Hill	Bangkirai Hill	Olacaceae	Ochanostachys	Ochanostachys.amentacea	14.6	50
Bangkirai Hill	Bangkirai Hill	Malvaceae	Pentace	Pentace.laxiflora	30.3	45
Bangkirai Hill	Bangkirai Hill	Malvaceae	Pentace	Pentace.laxiflora	13.4	15
Bangkirai Hill	Bangkirai Hill	Celastraceae	Lophopetalum	Lophopetalum.javanicum	10	18
Bangkirai Hill	Bangkirai Hill	Euphorbiaceae	Macaranga	Macaranga.gigantea	14.6	15
Bangkirai Hill	Bangkirai Hill	Apocynaceae	Alstonia	Alstonia.iwahigensis	14.5	15
Bangkirai Hill	Bangkirai Hill	Annonaceae	Xylopia	Xylopia.ferruginea	13.9	12
Bangkirai Hill	Bangkirai Hill	Phyllanthaceae	Glochidion	Glochidion.sericeum	13.4	15
Bangkirai Hill	Bangkirai Hill	Annonaceae	Xylopia	Xylopia.ferruginea	12.4	14
Bangkirai Hill	Bangkirai Hill	Myrtaceae	Syzygium	Syzygium.sp.	11.5	14
Bangkirai Hill	Bangkirai Hill	Euphorbiaceae	Macaranga	Macaranga.gigantea	12.7	8
Bangkirai Hill	Bangkirai Hill	Annonaceae	Xylopia	Xylopia.ferruginea	15.2	30
Bangkirai Hill	Bangkirai Hill	Myrtaceae	Syzygium	Syzygium.sp.	11.1	45
Bangkirai Hill	Bangkirai Hill	Elaeocarpaceae	Elaeocarpus	Elaeocarpus.sp.	10.9	40
Bangkirai Hill	Bangkirai Hill	Myrtaceae	Syzygium	Syzygium.sp.	14.2	40
Bangkirai Hill	Bangkirai Hill	Moraceae	Artocarpus	Artocarpus.sp.	10.2	30
Bangkirai Hill	Bangkirai Hill	Annonaceae	Xylopia	Xylopia.ferruginea	19.4	25
Bangkirai Hill	Bangkirai Hill	Myrtaceae	Syzygium	Syzygium.sp.	11.5	22
Bangkirai Hill	Bangkirai Hill	Dipterocarpaceae	Shorea	Shorea.smithiana	20.4	20
Bangkirai Hill	Bangkirai Hill	Fabaceae	Koompassia	Koompassia.malaccensis	27.7	12
Bangkirai Hill	Bangkirai Hill	Myristicaceae	Knema	Knema.pallens	14.5	40
Bangkirai Hill	Bangkirai Hill	Rubiaceae	Nauclea	Nauclea.sp.	14.3	45
Bangkirai Hill	Bangkirai Hill	n.i	n.i	n.i	10.3	40
Bangkirai Hill	Bangkirai Hill	Myristicaceae	Knema	Knema.latericia	12.2	45
Bangkirai Hill	Bangkirai Hill	Fagaceae	Lithocarpus	Lithocarpus.sp.	14	35
Bangkirai Hill	Bangkirai Hill	Myristicaceae	Knema	Knema.latericia	14.3	55
Bangkirai Hill	Bangkirai Hill	Phyllanthaceae	Baccaurea	Baccaurea.sp.	20.1	9
Bangkirai Hill	Bangkirai Hill	Dipterocarpaceae	Shorea	Shorea.ovalis	10.2	13
Bangkirai Hill	Bangkirai Hill	Myristicaceae	Knema	Knema.latericia	17.3	15
Bangkirai Hill	Bangkirai Hill	Fagaceae	Castanopsis	Castanopsis.sp.	14.5	20
Bangkirai Hill	Bangkirai Hill	n.i	n.i	n.i	12.7	15
Bangkirai Hill	Bangkirai Hill	Anacardiaceae	Anacardiaceae	Anacardiaceae	21.8	15
Bangkirai Hill	Bangkirai Hill	Phyllanthaceae	Baccaurea	Baccaurea.sp.	52.5	18
Bangkirai Hill	Bangkirai Hill	Annonaceae	Xylopia	Xylopia.ferruginea	20.1	25
Bangkirai Hill	Bangkirai Hill	Malvaceae	Pentace	Pentace.triptera	19.5	40
Bangkirai Hill	Bangkirai Hill	Melastomataceae	Pternandra	Pternandra.sp.	16.9	35
Bangkirai Hill	Bangkirai Hill	Fagaceae	Lithocarpus	Lithocarpus.sp.	13.3	50
Bangkirai Hill	Bangkirai Hill	Dipterocarpaceae	Vatica	Vatica.umbonata	24.4	18
Bangkirai Hill	Bangkirai Hill	Myristicaceae	Horsfieldia	Horsfieldia.sp.	12.5	18
Bangkirai Hill	Bangkirai Hill	Melastomataceae	Pternandra	Pternandra.sp.	33.4	15
Bangkirai Hill	Bangkirai Hill	Phyllanthaceae	Baccaurea	Baccaurea.macrophylla	33.3	15
Bangkirai Hill	Bangkirai Hill	Myristicaceae	Horsfieldia	Horsfieldia.sp.	183	15
Bangkirai Hill	Bangkirai Hill	Ebenaceae	Diospyros	Diospyros.pilosanthera	13.2	17
Bangkirai Hill	Bangkirai Hill	Phyllanthaceae	Baccaurea	Baccaurea.macrophylla	17.8	25
Bangkirai Hill	Bangkirai Hill	n.i	n.i	n.i	15.7	25
Bangkirai Hill	Bangkirai Hill	Fagaceae	Lithocarpus	Lithocarpus.sp.	10.9	35
Bangkirai Hill	Bangkirai Hill	Sapotaceae	Madhuca	Madhuca.kingiana	18	40
Bangkirai Hill	Bangkirai Hill	Peraceae	Chaetocarpus	Chaetocarpus.castanocarpus	10.2	35
Bangkirai Hill	Bangkirai Hill	Phyllanthaceae	Baccaurea	Baccaurea.sp.	10.6	45
Bangkirai Hill	Bangkirai Hill	Lauraceae	Litsea	Litsea.sp.	12.8	40
Bangkirai Hill	Bangkirai Hill	Podocarpaceae	Nageia	Nageia.wallichiana	11.6	15
Bangkirai Hill	Bangkirai Hill	Melastomataceae	Pternandra	Pternandra.rostrata	16.4	15
Bangkirai Hill	Bangkirai Hill	Myristicaceae	Knema	Knema.sp.	11.3	12
Bangkirai Hill	Bangkirai Hill	Cornaceae	Mastixia	Mastixia.sp.	22	14
Bangkirai Hill	Bangkirai Hill	n.i	n.i	n.i	17.8	13
Bangkirai Hill	Bangkirai Hill	Myrtaceae	Syzygium	Syzygium.sp.	14.6	19
Bangkirai Hill	Bangkirai Hill	Annonaceae	Polyalthia	Polyalthia.sp.	19	15
Bangkirai Hill	Bangkirai Hill	Sapotaceae	Madhuca	Madhuca.kingiana	15.4	30
Bangkirai Hill	Bangkirai Hill	Myristicaceae	Myristica	Myristica.villosa	18.3	45
Bangkirai Hill	Bangkirai Hill	Melastomataceae	Pternandra	Pternandra.sp.	15.6	45
Bangkirai Hill	Bangkirai Hill	Melastomataceae	Pternandra	Pternandra.sp.	17.5	45
Bangkirai Hill	Bangkirai Hill	Melastomataceae	Pternandra	Pternandra.sp.	24.5	30
Bangkirai Hill	Bangkirai Hill	Phyllanthaceae	Baccaurea	Baccaurea.sp.	13.1	40
Bangkirai Hill	Bangkirai Hill	Melastomataceae	Pternandra	Pternandra.sp.	14.5	15
Bangkirai Hill	Bangkirai Hill	n.i	n.i	n.i	11.1	15
Bangkirai Hill	Bangkirai Hill	Rosaceae	Prunus	Prunus.sp.	23.3	18
Bangkirai Hill	Bangkirai Hill	Anacardiaceae	Buchanania	Buchanania.sessifolia	12.7	14
Bangkirai Hill	Bangkirai Hill	Dilleniaceae	Dillenia	Dillenia.reticulata	15.7	15
Bangkirai Hill	Bangkirai Hill	Dipterocarpaceae	Shorea	Shorea.ovalis	23.8	18
Bangkirai Hill	Bangkirai Hill	Sapotaceae	Madhuca	Madhuca.kingiana	10.5	17
Bangkirai Hill	Bangkirai Hill	n.i	n.i	n.i	47.7	15
Bangkirai Hill	Bangkirai Hill	Euphorbiaceae	Pimelodendron	Pimelodendron.griffithianum	10.6	45
Bangkirai Hill	Bangkirai Hill	Annonaceae	Xylopia	Xylopia.malayana	10.1	45
Bangkirai Hill	Bangkirai Hill	Elaeocarpaceae	Elaeocarpus	Elaeocarpus.sp.	20.1	40
Bangkirai Hill	Bangkirai Hill	Ebenaceae	Diospyros	Diospyros.sp.	11	45
Bangkirai Hill	Bangkirai Hill	Myrtaceae	Syzygium	Syzygium.sp.	19.4	15
Bangkirai Hill	Bangkirai Hill	Sapotaceae	Madhuca	Madhuca.kingiana	19.9	10
Bangkirai Hill	Bangkirai Hill	Myrtaceae	Syzygium	Syzygium.sp.	16.6	15
Bangkirai Hill	Bangkirai Hill	Dipterocarpaceae	Dipterocarpus	Dipterocarpus.confertus	61.8	10
Bangkirai Hill	Bangkirai Hill	Myrtaceae	Syzygium	Syzygium.sp.	25	40
Bangkirai Hill	Bangkirai Hill	Phyllanthaceae	Aporosa	Aporosa.sp.	10.2	45
Bangkirai Hill	Bangkirai Hill	Sapotaceae	Madhuca	Madhuca.kingiana	10	30
Bangkirai Hill	Bangkirai Hill	n.i	n.i	n.i	10.7	40
Bangkirai Hill	Bangkirai Hill	n.i	n.i	n.i	38.2	14
Bangkirai Hill	Bangkirai Hill	Melastomataceae	Pternandra	Pternandra.sp.	18.4	14
Bangkirai Hill	Bangkirai Hill	Ebenaceae	Diospyros	Diospyros.sp.	34.7	20
Bangkirai Hill	Bangkirai Hill	Dipterocarpaceae	Shorea	Shorea.ovalis	15.8	15
Bangkirai Hill	Bangkirai Hill	Myristicaceae	Horsfieldia	Horsfieldia.sp.	23.6	18
Bangkirai Hill	Bangkirai Hill	Ebenaceae	Diospyros	Diospyros.sp.	17.4	10
Bangkirai Hill	Bangkirai Hill	Phyllanthaceae	Baccaurea	Baccaurea.sp.	22.6	15
Bangkirai Hill	Bangkirai Hill	Fagaceae	Lithocarpus	Lithocarpus.sp.	23.6	15
Bangkirai Hill	Bangkirai Hill	Myristicaceae	Knema	Knema.sp.	19.3	15
Bangkirai Hill	Bangkirai Hill	Melastomataceae	Pternandra	Pternandra.rostrata	13.7	40
Bangkirai Hill	Bangkirai Hill	Alangiaceae	Alangium	Alangium.javanicum	10.8	45
Bangkirai Hill	Bangkirai Hill	n.i	n.i	n.i	11.6	40
Bangkirai Hill	Bangkirai Hill	Myristicaceae	Horsfieldia	Horsfieldia.sp.	12	15
Bangkirai Hill	Bangkirai Hill	Myrtaceae	Syzygium	Syzygium.sp.	11.7	10
Bangkirai Hill	Bangkirai Hill	Myrtaceae	Syzygium	Syzygium.sp.	15.2	12
Bangkirai Hill	Bangkirai Hill	Phyllanthaceae	Baccaurea	Baccaurea.sp.	20.9	35
Bangkirai Hill	Bangkirai Hill	Sapotaceae	Palaquium	Palaquium.quercifolium	14	40
Bangkirai Hill	Bangkirai Hill	Burseraceae	Canarium	Canarium.sp.	16.2	37
Bangkirai Hill	Bangkirai Hill	Malvaceae	Boschia	Boschia.griffithii	15.4	35
Bangkirai Hill	Bangkirai Hill	Theaceae	Schima	Schima.wallichii	11.5	42
Bangkirai Hill	Bangkirai Hill	Theaceae	Schima	Schima.wallichii	20.7	45
Bangkirai Hill	Bangkirai Hill	Burseraceae	Santiria	Santiria.tomentosa	11.9	15
Bangkirai Hill	Bangkirai Hill	Lauraceae	Endiandra	Endiandra.kingiana	18.9	14
Bangkirai Hill	Bangkirai Hill	Dipterocarpaceae	Shorea	Shorea.leprosula	16.6	16
Bangkirai Hill	Bangkirai Hill	Theaceae	Schima	Schima.wallichii	15.6	18
Bangkirai Hill	Bangkirai Hill	Asteraceae	Strobocalyx	Strobocalyx.arborea	13.8	18
Bangkirai Hill	Bangkirai Hill	Apocynaceae	Alstonia	Alstonia.iwahigensis	15.1	19
Bangkirai Hill	Bangkirai Hill	Theaceae	Schima	Schima.wallichii	22.3	15
Bangkirai Hill	Bangkirai Hill	Theaceae	Schima	Schima.wallichii	18.1	22
Bangkirai Hill	Bangkirai Hill	Theaceae	Schima	Schima.wallichii	28.3	25
Bangkirai Hill	Bangkirai Hill	Myrtaceae	Syzygium	Syzygium.tawahense	16	35
Bangkirai Hill	Bangkirai Hill	Dipterocarpaceae	Shorea	Shorea.leprosula	16.8	40
Bangkirai Hill	Bangkirai Hill	Myristicaceae	Horsfieldia	Horsfieldia.irya	10.8	35
Bangkirai Hill	Bangkirai Hill	Euphorbiaceae	Macaranga	Macaranga.gigantea	19.1	35
Bangkirai Hill	Bangkirai Hill	Fabaceae	Parkia	Parkia.speciosa	12.3	16
Bangkirai Hill	Bangkirai Hill	Theaceae	Schima	Schima.wallichii	18.7	15
Bangkirai Hill	Bangkirai Hill	Celastraceae	Lophopetalum	Lophopetalum.javanicum	24.8	13
Bangkirai Hill	Bangkirai Hill	Annonaceae	Xylopia	Xylopia.ferruginea	15.8	20
Bangkirai Hill	Bangkirai Hill	Euphorbiaceae	Macaranga	Macaranga.hypoleuca	11.8	10
Bangkirai Hill	Bangkirai Hill	Dipterocarpaceae	Shorea	Shorea.leprosula	15.8	10
Bangkirai Hill	Bangkirai Hill	Theaceae	Schima	Schima.wallichii	63	10
Bangkirai Hill	Bangkirai Hill	Theaceae	Schima	Schima.wallichii	20.8	12
Bangkirai Hill	Bangkirai Hill	Lauraceae	Litsea	Litsea.umbellata	18.1	35
Bangkirai Hill	Bangkirai Hill	Lauraceae	Litsea	Litsea.umbellata	12.9	35
Bangkirai Hill	Bangkirai Hill	Rutaceae	Melicope	Melicope.confusa	21.3	50
Bangkirai Hill	Bangkirai Hill	Dipterocarpaceae	Cotylelobium	Cotylelobium.melanoxylon	13.8	15
Bangkirai Hill	Bangkirai Hill	Dipterocarpaceae	Cotylelobium	Cotylelobium.melanoxylon	10.5	18
Bangkirai Hill	Bangkirai Hill	Dipterocarpaceae	Cotylelobium	Cotylelobium.melanoxylon	14.8	15
Bangkirai Hill	Bangkirai Hill	Dipterocarpaceae	Cotylelobium	Cotylelobium.melanoxylon	14	12
Bangkirai Hill	Bangkirai Hill	Dipterocarpaceae	Cotylelobium	Cotylelobium.melanoxylon	22.8	30
Bangkirai Hill	Bangkirai Hill	Dipterocarpaceae	Cotylelobium	Cotylelobium.melanoxylon	11.7	45
Bangkirai Hill	Bangkirai Hill	Fabaceae	Archidendron	Archidendron.microcarpum	22.4	40
Bangkirai Hill	Bangkirai Hill	Fagaceae	Lithocarpus	Lithocarpus.sp.	12.4	40
Bangkirai Hill	Bangkirai Hill	Lauraceae	Litsea	Litsea.umbellata	11.2	15
Bangkirai Hill	Bangkirai Hill	Lauraceae	Litsea	Litsea.umbellata	13.7	16
Bangkirai Hill	Bangkirai Hill	Myrtaceae	Syzygium	Syzygium.sp.	10.7	17
Bangkirai Hill	Bangkirai Hill	Theaceae	Schima	Schima.wallichii	10.9	15
Bangkirai Hill	Bangkirai Hill	Dilleniaceae	Dillenia	Dillenia.reticulata	10.2	15
Bangkirai Hill	Bangkirai Hill	Theaceae	Schima	Schima.wallichii	13	35
Bangkirai Hill	Bangkirai Hill	Theaceae	Schima	Schima.wallichii	16.9	37
Bangkirai Hill	Bangkirai Hill	Ebenaceae	Diospyros	Diospyros.buxifolia	26.3	45
Bangkirai Hill	Bangkirai Hill	Dipterocarpaceae	Shorea	Shorea.laevis	20.7	25
Bangkirai Hill	Bangkirai Hill	Lauraceae	Litsea	Litsea.umbellata	14.3	40
Bangkirai Hill	Bangkirai Hill	Asteraceae	Strobocalyx	Strobocalyx.arborea	21.4	25
Bangkirai Hill	Bangkirai Hill	Euphorbiaceae	Endospermum	Endospermum.diadenum	11	15
Bangkirai Hill	Bangkirai Hill	Euphorbiaceae	Macaranga	Macaranga.motleyana	10.3	35
Bangkirai Hill	Bangkirai Hill	Fabaceae	Archidendron	Archidendron.clypearia	10.7	15
Bangkirai Hill	Bangkirai Hill	Asteraceae	Strobocalyx	Strobocalyx.arborea	12.1	30
Bangkirai Hill	Bangkirai Hill	Theaceae	Schima	Schima.wallichii	20.4	30
Bangkirai Hill	Bangkirai Hill	Theaceae	Schima	Schima.wallichii	12.3	35
Bangkirai Hill	Bangkirai Hill	Euphorbiaceae	Endospermum	Endospermum.diadenum	40.1	35
Bangkirai Hill	Bangkirai Hill	Fagaceae	Lithocarpus	Lithocarpus.coopertus	16.9	40
Bangkirai Hill	Bangkirai Hill	Euphorbiaceae	Macaranga	Macaranga.gigantea	17.8	35
Bangkirai Hill	Bangkirai Hill	Euphorbiaceae	Macaranga	Macaranga.gigantea	13.4	17
Bangkirai Hill	Bangkirai Hill	Phyllanthaceae	Glochidion	Glochidion.sericeum	12.6	17
Bangkirai Hill	Bangkirai Hill	Euphorbiaceae	Macaranga	Macaranga.gigantea	25.4	16
Bangkirai Hill	Bangkirai Hill	Dilleniaceae	Dillenia	Dillenia.reticulata	10.8	16
Bangkirai Hill	Bangkirai Hill	Fagaceae	Lithocarpus	Lithocarpus.coopertus	25.8	35
Bangkirai Hill	Bangkirai Hill	Dipterocarpaceae	Dipterocarpus	Dipterocarpus.confertus	89.1	40
Bangkirai Hill	Bangkirai Hill	Dipterocarpaceae	Shorea	Shorea.leprosula	15.6	45
Bangkirai Hill	Bangkirai Hill	Sapotaceae	Palaquium	Palaquium.quercifolium	58.9	45
Bangkirai Hill	Bangkirai Hill	Fagaceae	Lithocarpus	Lithocarpus.sp.	36.9	45
Bangkirai Hill	Bangkirai Hill	Euphorbiaceae	Endospermum	Endospermum.diadenum	36.3	40
Bangkirai Hill	Bangkirai Hill	Euphorbiaceae	Macaranga	Macaranga.gigantea	14.3	15
Bangkirai Hill	Bangkirai Hill	Lauraceae	Litsea	Litsea.sp.	10.1	15
Bangkirai Hill	Bangkirai Hill	Lauraceae	Litsea	Litsea.elliptica	12.4	15
Bangkirai Hill	Bangkirai Hill	Myristicaceae	Myristica	Myristica.sp.	10.9	20
Bangkirai Hill	Bangkirai Hill	Euphorbiaceae	Macaranga	Macaranga.gigantea	16.2	15
Bangkirai Hill	Bangkirai Hill	Theaceae	Schima	Schima.wallichii	18.8	20
Bangkirai Hill	Bangkirai Hill	Euphorbiaceae	Paracroton	Paracroton.pendulus	17.3	15
Bangkirai Hill	Bangkirai Hill	Euphorbiaceae	Macaranga	Macaranga.gigantea	22.4	15
Bangkirai Hill	Bangkirai Hill	Euphorbiaceae	Macaranga	Macaranga.gigantea	12.3	20
Bangkirai Hill	Bangkirai Hill	Euphorbiaceae	Macaranga	Macaranga.gigantea	24.3	20
Bangkirai Hill	Bangkirai Hill	Lauraceae	Alseodaphne	Alseodaphne.sp.	18.3	20
Bangkirai Hill	Bangkirai Hill	Lauraceae	Litsea	Litsea.sp.	19.6	20
Bangkirai Hill	Bangkirai Hill	Euphorbiaceae	Macaranga	Macaranga.gigantea	17.9	35
Bangkirai Hill	Bangkirai Hill	Sapotaceae	Madhuca	Madhuca.kingiana	20.3	39
Bangkirai Hill	Bangkirai Hill	Euphorbiaceae	Macaranga	Macaranga.gigantea	18.8	45
Bangkirai Hill	Bangkirai Hill	Elaeocarpaceae	Elaeocarpus	Elaeocarpus.sp.	16.1	25
Bangkirai Hill	Bangkirai Hill	Dipterocarpaceae	Shorea	Shorea.parvistipulata	10.8	25
Bangkirai Hill	Bangkirai Hill	Elaeocarpaceae	Elaeocarpus	Elaeocarpus.sp.	13	23
Bangkirai Hill	Bangkirai Hill	Phyllanthaceae	Baccaurea	Baccaurea.sp.	15.3	22
Bangkirai Hill	Bangkirai Hill	Centroplacaceae	Bhesa	Bhesa.robusta	23.1	22
Bangkirai Hill	Bangkirai Hill	Rubiaceae	Urophyllum	Urophyllum.sp.	16.2	35
Bangkirai Hill	Bangkirai Hill	Myristicaceae	Myristica	Myristica.villosa	20.2	45
Bangkirai Hill	Bangkirai Hill	Meliaceae	Aglaia	Aglaia.sp.	10.8	37
Bangkirai Hill	Bangkirai Hill	Dipterocarpaceae	Dipterocarpus	Dipterocarpus.confertus	24.7	18
Bangkirai Hill	Bangkirai Hill	Lauraceae	Endiandra	Endiandra.coriacea	17.3	12
Bangkirai Hill	Bangkirai Hill	Fabaceae	Dialium	Dialium.platysepalum	12.8	10
Bangkirai Hill	Bangkirai Hill	Myrtaceae	Syzygium	Syzygium.tawahense	16.6	20
Bangkirai Hill	Bangkirai Hill	Olacaceae	Ochanostachys	Ochanostachys.amentacea	23.9	20
Bangkirai Hill	Bangkirai Hill	Euphorbiaceae	Macaranga	Macaranga.hypoleuca	12.3	20
Bangkirai Hill	Bangkirai Hill	Euphorbiaceae	Macaranga	Macaranga.gigantea	16.9	20
Bangkirai Hill	Bangkirai Hill	Fagaceae	Lithocarpus	Lithocarpus.coopertus	12.3	30
Bangkirai Hill	Bangkirai Hill	Euphorbiaceae	Macaranga	Macaranga.gigantea	16.6	45
Bangkirai Hill	Bangkirai Hill	Dilleniaceae	Dillenia	Dillenia.reticulata	12	45
Bangkirai Hill	Bangkirai Hill	Dipterocarpaceae	Shorea	Shorea.ovalis	43.2	45
Bangkirai Hill	Bangkirai Hill	Arecaceae	Borassodendron	Borassodendron.borneense	28.6	45
Bangkirai Hill	Bangkirai Hill	Moraceae	Artocarpus	Artocarpus.kemando	10.7	16
Bangkirai Hill	Bangkirai Hill	Myrtaceae	Syzygium	Syzygium.tawahense	29.3	15
Bangkirai Hill	Bangkirai Hill	Meliaceae	Dysoxylum	Dysoxylum.sp.	11.4	14
Bangkirai Hill	Bangkirai Hill	Dipterocarpaceae	Dipterocarpus	Dipterocarpus.confertus	74.8	16
Bangkirai Hill	Bangkirai Hill	Sapotaceae	Madhuca	Madhuca.kingiana	16	17
Bangkirai Hill	Bangkirai Hill	Moraceae	Artocarpus	Artocarpus.kemando	10.5	45
Bangkirai Hill	Bangkirai Hill	Asteraceae	Strobocalyx	Strobocalyx.arborea	10.9	38
Bangkirai Hill	Bangkirai Hill	Myristicaceae	Horsfieldia	Horsfieldia.sp.	11.6	35
Bangkirai Hill	Bangkirai Hill	Sapotaceae	Payena	Payena.lucida	26	45
Bangkirai Hill	Bangkirai Hill	Achariaceae	Hydnocarpus	Hydnocarpus.polypetalus	11.3	45
Bangkirai Hill	Bangkirai Hill	Dipterocarpaceae	Shorea	Shorea.ovalis	23.3
Bangkirai Hill	Bangkirai Hill	Malvaceae	Boschia	Boschia.griffithii	25.1	22
Bangkirai Hill	Bangkirai Hill	Myristicaceae	Myristica	Myristica.villosa	13.7	15
Bangkirai Hill	Bangkirai Hill	Euphorbiaceae	Blumeodendron	Blumeodendron.subrotundifolium	10.4	25
Bangkirai Hill	Bangkirai Hill	Euphorbiaceae	Macaranga	Macaranga.gigantea	15.9	12
Bangkirai Hill	Bangkirai Hill	Myrtaceae	Syzygium	Syzygium.sp.	12.1	13
Bangkirai Hill	Bangkirai Hill	Phyllanthaceae	Baccaurea	Baccaurea.bracteata	11.3	10
Bangkirai Hill	Bangkirai Hill	Lecythidaceae	Barringtonia	Barringtonia.macrostachya	10.1	7
Bangkirai Hill	Bangkirai Hill	Myrtaceae	Syzygium	Syzygium.tawahense	11.1	15
Bangkirai Hill	Bangkirai Hill	Fagaceae	Lithocarpus	Lithocarpus.gracilis	16.6	45
Bangkirai Hill	Bangkirai Hill	Euphorbiaceae	Macaranga	Macaranga.gigantea	16.2	45
Bangkirai Hill	Bangkirai Hill	Euphorbiaceae	Macaranga	Macaranga.gigantea	23.9	35
Bangkirai Hill	Bangkirai Hill	Phyllanthaceae	Aporosa	Aporosa.nitida	11.3	30
Bangkirai Hill	Bangkirai Hill	Sapotaceae	Madhuca	Madhuca.kingiana	12.2	15
Bangkirai Hill	Bangkirai Hill	Euphorbiaceae	Macaranga	Macaranga.gigantea	28.3	15
Bangkirai Hill	Bangkirai Hill	Olacaceae	Ochanostachys	Ochanostachys.amentacea	12.8	45
Bangkirai Hill	Bangkirai Hill	Euphorbiaceae	Macaranga	Macaranga.gigantea	10.7	40
Bangkirai Hill	Bangkirai Hill	Alangiaceae	Alangium	Alangium.javanicum	31.2	45
Bangkirai Hill	Bangkirai Hill	Dipterocarpaceae	Shorea	Shorea.parvistipulata	53.5	15
Bangkirai Hill	Bangkirai Hill	Arecaceae	Pholidocarpus	Pholidocarpus.majadum	29.9	15
Bangkirai Hill	Bangkirai Hill	Euphorbiaceae	Macaranga	Macaranga.gigantea	10.7	10
Bangkirai Hill	Bangkirai Hill	Sapotaceae	Madhuca	Madhuca.kingiana	14.5	50
Bangkirai Hill	Bangkirai Hill	Myristicaceae	Myristica	Myristica.sp.	14.2	30
Bangkirai Hill	Bangkirai Hill	Lauraceae	Eusideroxylon	Eusideroxylon.zwageri	18	18
Bangkirai Hill	Bangkirai Hill	Lecythidaceae	Barringtonia	Barringtonia.macrostachya	21.6	18
Bangkirai Hill	Bangkirai Hill	Sapotaceae	Madhuca	Madhuca.kingiana	17.2	16
Bangkirai Hill	Bangkirai Hill	Lauraceae	Litsea	Litsea.sp.	14.5	16
Bangkirai Hill	Bangkirai Hill	Dipterocarpaceae	Shorea	Shorea.ovalis	20.1	22
Bangkirai Hill	Bangkirai Hill	Rubiaceae	Nauclea	Nauclea.officinalis	10	15
Bangkirai Hill	Bangkirai Hill	Euphorbiaceae	Macaranga	Macaranga.hypoleuca	28.8	15
Bangkirai Hill	Bangkirai Hill	Euphorbiaceae	Macaranga	Macaranga.gigantea	19	30
Bangkirai Hill	Bangkirai Hill	Euphorbiaceae	Macaranga	Macaranga.gigantea	18.3	40
Bangkirai Hill	Bangkirai Hill	Euphorbiaceae	Macaranga	Macaranga.gigantea	24.5	50
Bangkirai Hill	Bangkirai Hill	Euphorbiaceae	Macaranga	Macaranga.gigantea	30.9	40
Bangkirai Hill	Bangkirai Hill	Dipterocarpaceae	Shorea	Shorea.ovalis	16	30
Bangkirai Hill	Bangkirai Hill	Moraceae	Artocarpus	Artocarpus.rigidus	10.9	18
Bangkirai Hill	Bangkirai Hill	Myristicaceae	Gymnacranthera	Gymnacranthera.forbesii	13.1	20
Bangkirai Hill	Bangkirai Hill	Euphorbiaceae	Macaranga	Macaranga.gigantea	26.6	20
Bangkirai Hill	Bangkirai Hill	Rubiaceae	Nauclea	Nauclea.officinalis	11	20
Bangkirai Hill	Bangkirai Hill	Euphorbiaceae	Macaranga	Macaranga.hypoleuca	13.6	16
Bangkirai Hill	Bangkirai Hill	Lauraceae	Alseodaphne	Alseodaphne.sp.	31.4	15
Bangkirai Hill	Bangkirai Hill	Annonaceae	Monoon	Monoon.lateriflorum	17	45
Bangkirai Hill	Bangkirai Hill	Lauraceae	Alseodaphne	Alseodaphne.sp.	27.2	50
Bangkirai Hill	Bangkirai Hill	Dipterocarpaceae	Dipterocarpus	Dipterocarpus.confertus	16.3	45
Bangkirai Hill	Bangkirai Hill	Myristicaceae	Knema	Knema.latericia	13.2	35
Bangkirai Hill	Bangkirai Hill	Euphorbiaceae	Macaranga	Macaranga.hypoleuca	11.2	12
Bangkirai Hill	Bangkirai Hill	Euphorbiaceae	Macaranga	Macaranga.hypoleuca	10.3	12
Bangkirai Hill	Bangkirai Hill	Annonaceae	Xylopia	Xylopia.ferruginea	13.5	20
Bangkirai Hill	Bangkirai Hill	Annonaceae	Xylopia	Xylopia.ferruginea	11.6	15
Bangkirai Hill	Bangkirai Hill	Thymelaeaceae	Aquilaria	Aquilaria.microcarpa	18.1	35
Bangkirai Hill	Bangkirai Hill	Dilleniaceae	Dillenia	Dillenia.reticulata	11	40
Bangkirai Hill	Bangkirai Hill	Euphorbiaceae	Macaranga	Macaranga.hypoleuca	10.5	50
Bangkirai Hill	Bangkirai Hill	Fabaceae	Archidendron	Archidendron.sp.	15.7	40
Bangkirai Hill	Bangkirai Hill	Apocynaceae	Alstonia	Alstonia.iwahigensis	19.7	35
Bangkirai Hill	Bangkirai Hill	Dilleniaceae	Dillenia	Dillenia.reticulata	10.2	20
Bangkirai Hill	Bangkirai Hill	Fabaceae	Crudia	Crudia.batamensis	10.5	20
Bangkirai Hill	Bangkirai Hill	Lecythidaceae	Barringtonia	Barringtonia.macrostachya	10.3	20
Bangkirai Hill	Bangkirai Hill	Melastomataceae	Pternandra	Pternandra.rostrata	19.1	20
Bangkirai Hill	Bangkirai Hill	Melastomataceae	Pternandra	Pternandra.rostrata	11.9	35
Bangkirai Hill	Bangkirai Hill	Asteraceae	Strobocalyx	Strobocalyx.arborea	15.1	15
Bangkirai Hill	Bangkirai Hill	Lauraceae	Endiandra	Endiandra.sp.	10.5	16
Bangkirai Hill	Bangkirai Hill	Malvaceae	Pentace	Pentace.triptera	15.1	16
Bangkirai Hill	Bangkirai Hill	Thymelaeaceae	Aquilaria	Aquilaria.microcarpa	14.2	16
Bangkirai Hill	Bangkirai Hill	Myristicaceae	Horsfieldia	Horsfieldia.sp.	13.2	15
Bangkirai Hill	Bangkirai Hill	Dilleniaceae	Dillenia	Dillenia.reticulata	12.8	25
Bangkirai Hill	Bangkirai Hill	Euphorbiaceae	Macaranga	Macaranga.gigantea	18.6	40
Bangkirai Hill	Bangkirai Hill	Fagaceae	Castanopsis	Castanopsis.sp.	14.6	45
Bangkirai Hill	Bangkirai Hill	Anacardiaceae	Gluta	Gluta.sp.	13.4	35
Bangkirai Hill	Bangkirai Hill	Myristicaceae	Gymnacranthera	Gymnacranthera.farquhariana	15.9	15
Bangkirai Hill	Bangkirai Hill	Euphorbiaceae	Macaranga	Macaranga.hypoleuca	20.7	15
Bangkirai Hill	Bangkirai Hill	Elaeocarpaceae	Elaeocarpus	Elaeocarpus.griffithii	33.5	13
Bangkirai Hill	Bangkirai Hill	Malvaceae	Pentace	Pentace.laxiflora	19.6	10
Bangkirai Hill	Bangkirai Hill	Lauraceae	Eusideroxylon	Eusideroxylon.zwageri	61.9	20
Bangkirai Hill	Bangkirai Hill	Euphorbiaceae	Macaranga	Macaranga.hypoleuca	18	15
Bangkirai Hill	Bangkirai Hill	Moraceae	Artocarpus	Artocarpus.sp.	11.5	30
Bangkirai Hill	Bangkirai Hill	Euphorbiaceae	Macaranga	Macaranga.conifera	15.2	35
Bangkirai Hill	Bangkirai Hill	Hypericaceae	Cratoxylum	Cratoxylum.sumatranum	18.3	35
Bangkirai Hill	Bangkirai Hill	Lauraceae	Litsea	Litsea.sp.	11.8	45
Bangkirai Hill	Bangkirai Hill	Thymelaeaceae	Aquilaria	Aquilaria.microcarpa	21.2	40
Bangkirai Hill	Bangkirai Hill	Dipterocarpaceae	Vatica	Vatica.umbonata	11	15
Bangkirai Hill	Bangkirai Hill	Malvaceae	Microcos	Microcos.crassifolia	12.6	12
Bangkirai Hill	Bangkirai Hill	Fagaceae	Lithocarpus	Lithocarpus.sp.	13.3	10
Bangkirai Hill	Bangkirai Hill	Arecaceae	Pholidocarpus	Pholidocarpus.majadum	28.6	15
Bangkirai Hill	Bangkirai Hill	Arecaceae	Pholidocarpus	Pholidocarpus.majadum	29	40
Bangkirai Hill	Bangkirai Hill	Myrtaceae	Syzygium	Syzygium.sp.	21.7	45
Bangkirai Hill	Bangkirai Hill	Euphorbiaceae	Macaranga	Macaranga.hypoleuca	13.4	40
Bangkirai Hill	Bangkirai Hill	Euphorbiaceae	Macaranga	Macaranga.gigantea	21.2	15
Bangkirai Hill	Bangkirai Hill	Olacaceae	Scorodocarpus	Scorodocarpus.borneensis	21.2	14
Bangkirai Hill	Bangkirai Hill	Dipterocarpaceae	Dipterocarpus	Dipterocarpus.confertus	13.7	18
Bangkirai Hill	Bangkirai Hill	Moraceae	Artocarpus	Artocarpus.anisophyllus	29.1	15
Bangkirai Hill	Bangkirai Hill	Lauraceae	Eusideroxylon	Eusideroxylon.zwageri	41.5	8
Bangkirai Hill	Bangkirai Hill	Lauraceae	Eusideroxylon	Eusideroxylon.zwageri	21.3	10
Bangkirai Hill	Bangkirai Hill	Dipterocarpaceae	Shorea	Shorea.ovalis	11	25
Bangkirai Hill	Bangkirai Hill	Myrtaceae	Syzygium	Syzygium.sp.	10.3	30
Bangkirai Hill	Bangkirai Hill	Fagaceae	Castanopsis	Castanopsis.sp.	26.2	30
Bangkirai Hill	Bangkirai Hill	Elaeocarpaceae	Elaeocarpus	Elaeocarpus.macrocerus	33.8	35
Bangkirai Hill	Bangkirai Hill	Lauraceae	Eusideroxylon	Eusideroxylon.zwageri	30	25
Bangkirai Hill	Bangkirai Hill	Euphorbiaceae	Macaranga	Macaranga.hypoleuca	11.7	11
Bangkirai Hill	Bangkirai Hill	Euphorbiaceae	Macaranga	Macaranga.gigantea	11.3	15
Bangkirai Hill	Bangkirai Hill	Euphorbiaceae	Macaranga	Macaranga.hypoleuca	25.9	13
Bangkirai Hill	Bangkirai Hill	Elaeocarpaceae	Elaeocarpus	Elaeocarpus.griffithii	11	30
Bangkirai Hill	Bangkirai Hill	Fagaceae	Lithocarpus	Lithocarpus.sp.	23.1	30
Bangkirai Hill	Bangkirai Hill	Rosaceae	Prunus	Prunus.beccarii	13.1	45
Bangkirai Hill	Bangkirai Hill	Melastomataceae	Pternandra	Pternandra.rostrata	43.1	40
Bangkirai Hill	Bangkirai Hill	Fagaceae	Lithocarpus	Lithocarpus.coopertus	25.3	40
Bangkirai Hill	Bangkirai Hill	Lauraceae	Litsea	Litsea.sp.	12	40
Bangkirai Hill	Bangkirai Hill	Lauraceae	Eusideroxylon	Eusideroxylon.zwageri	27.9	45
Bangkirai Hill	Bangkirai Hill	Phyllanthaceae	Glochidion	Glochidion.sericeum	11.6	35
Bangkirai Hill	Bangkirai Hill	Phyllanthaceae	Aporosa	Aporosa.sp.	21	10
Bangkirai Hill	Bangkirai Hill	Cannabaceae	Gironniera	Gironniera.nervosa	21.2	15
Bangkirai Hill	Bangkirai Hill	Melastomataceae	Pternandra	Pternandra.sp.	10.9	12
Bangkirai Hill	Bangkirai Hill	Anacardiaceae	Melanochyla	Melanochyla.fulvinervia	10	15
Bangkirai Hill	Bangkirai Hill	Euphorbiaceae	Macaranga	Macaranga.hypoleuca	18	15
Bangkirai Hill	Bangkirai Hill	Myristicaceae	Gymnacranthera	Gymnacranthera.farquhariana	33.2	18
Bangkirai Hill	Bangkirai Hill	Peraceae	Chaetocarpus	Chaetocarpus.castanocarpus	34.1	10
Bangkirai Hill	Bangkirai Hill	Lauraceae	Eusideroxylon	Eusideroxylon.zwageri	22.8	20
Bangkirai Hill	Bangkirai Hill	Myrtaceae	Syzygium	Syzygium.sp.	11.7	15
Bangkirai Hill	Bangkirai Hill	Proteaceae	Helicia	Helicia.sp.	19.6	15
Bangkirai Hill	Bangkirai Hill	Myristicaceae	Gymnacranthera	Gymnacranthera.farquhariana	31	25
Bangkirai Hill	Bangkirai Hill	Dipterocarpaceae	Vatica	Vatica.rassak	38.2	45
Bangkirai Hill	Bangkirai Hill	Sapotaceae	Madhuca	Madhuca.kingiana	21.3	30
Bangkirai Hill	Bangkirai Hill	Dipterocarpaceae	Shorea	Shorea.smithiana	16.5	40
Bangkirai Hill	Bangkirai Hill	Malvaceae	Pentace	Pentace.laxiflora	17.8	20
Bangkirai Hill	Bangkirai Hill	Euphorbiaceae	Macaranga	Macaranga.gigantea	10.1	17
Bangkirai Hill	Bangkirai Hill	Fagaceae	Castanopsis	Castanopsis.sp.	15.6	15
Bangkirai Hill	Bangkirai Hill	Fabaceae	Sindora	Sindora.leiocarpa	17	20
Bangkirai Hill	Bangkirai Hill	Sapotaceae	Madhuca	Madhuca.kingiana	20.7	35
Bangkirai Hill	Bangkirai Hill	Meliaceae	Aglaia	Aglaia.sp.	10.5	35
Bangkirai Hill	Bangkirai Hill	Sapotaceae	Madhuca	Madhuca.kingiana	19.4	30
Bangkirai Hill	Bangkirai Hill	Moraceae	Artocarpus	Artocarpus.anisophyllus	29.3	20
Bangkirai Hill	Bangkirai Hill	Alangiaceae	Alangium	Alangium.javanicum	12.4
Bangkirai Hill	Bangkirai Hill	Malvaceae	Pentace	Pentace.laxiflora	25.7
Bangkirai Hill	Bangkirai Hill	Arecaceae	Oncosperma	Oncosperma.horridum	22.9
Bangkirai Hill	Bangkirai Hill	Arecaceae	Oncosperma	Oncosperma.horridum	20.7
Bangkirai Hill	Bangkirai Hill	Arecaceae	Oncosperma	Oncosperma.horridum	22.3
Bangkirai Hill	Bangkirai Hill	Euphorbiaceae	Macaranga	Macaranga.gigantea	13.2
Bangkirai Hill	Bangkirai Hill	Cornaceae	Mastixia	Mastixia.sp.	12.2
Bangkirai Hill	Bangkirai Hill	Euphorbiaceae	Macaranga	Macaranga.gigantea	32.8
Bangkirai Hill	Bangkirai Hill	Melastomataceae	Pternandra	Pternandra.sp.	15.4
Bangkirai Hill	Bangkirai Hill	Lauraceae	Endiandra	Endiandra.sp.	16.9
Bangkirai Hill	Bangkirai Hill	Myristicaceae	Knema	Knema.latericia	10
Bangkirai Hill	Bangkirai Hill	Myristicaceae	Knema	Knema.sp.	12.3
Bangkirai Hill	Bangkirai Hill	Sapotaceae	Madhuca	Madhuca.kingiana	12.5
Bangkirai Hill	Bangkirai Hill	Lauraceae	Endiandra	Endiandra.sp.	22.6
Bangkirai Hill	Bangkirai Hill	Sapotaceae	Madhuca	Madhuca.kingiana	30.6
Bangkirai Hill	Bangkirai Hill	Burseraceae	Canarium	Canarium.sp.	12
Bangkirai Hill	Bangkirai Hill	Myristicaceae	Gymnacranthera	Gymnacranthera.farquhariana	11.7
Bangkirai Hill	Bangkirai Hill	Dipterocarpaceae	Vatica	Vatica.umbonata	20.9
Bangkirai Hill	Bangkirai Hill	Dipterocarpaceae	Shorea	Shorea.ovalis	11.4
Bangkirai Hill	Bangkirai Hill	Myristicaceae	Knema	Knema.percoriacea	14.3
Bangkirai Hill	Bangkirai Hill	Rubiaceae	Ochreinauclea	Ochreinauclea.maingayi	74.6
Bangkirai Hill	Bangkirai Hill	Meliaceae	Aglaia	Aglaia.sp.	10.4
Bangkirai Hill	Bangkirai Hill	Ebenaceae	Diospyros	Diospyros.sp.	42.5
Bangkirai Hill	Bangkirai Hill	Sapotaceae	Madhuca	Madhuca.kingiana	22.3
Bangkirai Hill	Bangkirai Hill	Myristicaceae	Knema	Knema.percoriacea	12.7
Bangkirai Hill	Bangkirai Hill	Thymelaeaceae	Gonystylus	Gonystylus.affinis	18.8
Bangkirai Hill	Bangkirai Hill	Olacaceae	Ochanostachys	Ochanostachys.amentacea	23.4
Bangkirai Hill	Bangkirai Hill	Sapotaceae	Madhuca	Madhuca.kingiana	17.1
Bangkirai Hill	Bangkirai Hill	Myristicaceae	Myristica	Myristica.maxima	11
Bangkirai Hill	Bangkirai Hill	Myrtaceae	Syzygium	Syzygium.tawahense	36
Bangkirai Hill	Bangkirai Hill	Myristicaceae	Knema	Knema.latericia	14.7
Bangkirai Hill	Bangkirai Hill	Sapotaceae	Madhuca	Madhuca.kingiana	10.7
Bangkirai Hill	Bangkirai Hill	Sapotaceae	Madhuca	Madhuca.kingiana	11.6
Bangkirai Hill	Bangkirai Hill	Malvaceae	Durio	Durio.dulcis	15.7
Bangkirai Hill	Bangkirai Hill	Meliaceae	Aglaia	Aglaia.sp.	13.2
Bangkirai Hill	Bangkirai Hill	Myrtaceae	Syzygium	Syzygium.sp.	31.7
Bangkirai Hill	Bangkirai Hill	Myristicaceae	Knema	Knema.pallens	10.9
Bangkirai Hill	Bangkirai Hill	Euphorbiaceae	Macaranga	Macaranga.gigantea	19.1
Bangkirai Hill	Bangkirai Hill	Euphorbiaceae	Macaranga	Macaranga.gigantea	19.2
Bangkirai Hill	Bangkirai Hill	Euphorbiaceae	Macaranga	Macaranga.gigantea	14.3
Bangkirai Hill	Bangkirai Hill	Lecythidaceae	Barringtonia	Barringtonia.macrostachya	27.5
Bangkirai Hill	Bangkirai Hill	Sapotaceae	Madhuca	Madhuca.kingiana	10.7
Bangkirai Hill	Bangkirai Hill	Sapotaceae	Madhuca	Madhuca.kingiana	10.2
Bangkirai Hill	Bangkirai Hill	Burseraceae	Dacryodes	Dacryodes.sp.	19.1
Bangkirai Hill	Bangkirai Hill	Myrtaceae	Syzygium	Syzygium.sp.	13.8
Bangkirai Hill	Bangkirai Hill	Fagaceae	Lithocarpus	Lithocarpus.gracilis	16.6
Bangkirai Hill	Bangkirai Hill	Myristicaceae	Knema	Knema.latericia	10.7
Bangkirai Hill	Bangkirai Hill	Meliaceae	Sandoricum	Sandoricum.koetjape	29
Bangkirai Hill	Bangkirai Hill	Dipterocarpaceae	Shorea	Shorea.laevis	50.3
Bangkirai Hill	Bangkirai Hill	Sapotaceae	Madhuca	Madhuca.kingiana	16.3
Bangkirai Hill	Bangkirai Hill	Dipterocarpaceae	Shorea	Shorea.ovalis	20
Bangkirai Hill	Bangkirai Hill	Dipterocarpaceae	Shorea	Shorea.laevis	120.6
Bangkirai Hill	Bangkirai Hill	Sapotaceae	Madhuca	Madhuca.kingiana	14.3
Bangkirai Hill	Bangkirai Hill	Lecythidaceae	Barringtonia	Barringtonia.macrostachya	10.6
Bangkirai Hill	Bangkirai Hill	Myrtaceae	Syzygium	Syzygium.sp.	19.3
Bangkirai Hill	Bangkirai Hill	Celastraceae	Lophopetalum	Lophopetalum.sp.	35.8
Bangkirai Hill	Bangkirai Hill	Fagaceae	Lithocarpus	Lithocarpus.sp.	14.7
Bangkirai Hill	Bangkirai Hill	Malvaceae	Boschia	Boschia.griffithii	10.5
Bangkirai Hill	Bangkirai Hill	Euphorbiaceae	Macaranga	Macaranga.motleyana	17
Bangkirai Hill	Bangkirai Hill	Malvaceae	Durio	Durio.graveolens	16.8
Bangkirai Hill	Bangkirai Hill	Sapotaceae	Madhuca	Madhuca.kingiana	13.6
Bangkirai Hill	Bangkirai Hill	Fabaceae	Dialium	Dialium.indum	11.8
Bangkirai Hill	Bangkirai Hill	Sapotaceae	Madhuca	Madhuca.kingiana	18
Bangkirai Hill	Bangkirai Hill	Moraceae	Artocarpus	Artocarpus.anisophyllus	32.5
Bangkirai Hill	Bangkirai Hill	Dipterocarpaceae	Shorea	Shorea.johorensis	18.1
Bangkirai Hill	Bangkirai Hill	Burseraceae	Dacryodes	Dacryodes.sp.	11.9
Bangkirai Hill	Bangkirai Hill	Phyllanthaceae	Aporosa	Aporosa.subcaudata	10.4
Bangkirai Hill	Bangkirai Hill	Burseraceae	Dacryodes	Dacryodes.sp.	30.5
Bangkirai Hill	Bangkirai Hill	Phyllanthaceae	Cleistanthus	Cleistanthus.erycibifolius	15.3
Bangkirai Hill	Bangkirai Hill	Sapotaceae	Madhuca	Madhuca.kingiana	19.5
Bangkirai Hill	Bangkirai Hill	Moraceae	Artocarpus	Artocarpus.kemando	16.9
Bangkirai Hill	Bangkirai Hill	Rubiaceae	Urophyllum	Urophyllum.sp.	12.7
Bangkirai Hill	Bangkirai Hill	Melastomataceae	Pternandra	Pternandra.rostrata	11.9
Bangkirai Hill	Bangkirai Hill	Lauraceae	Litsea	Litsea.umbellata	11.1
Bangkirai Hill	Bangkirai Hill	Euphorbiaceae	Macaranga	Macaranga.gigantea	27.4
Bangkirai Hill	Bangkirai Hill	Euphorbiaceae	Macaranga	Macaranga.gigantea	20.4
Bangkirai Hill	Bangkirai Hill	Euphorbiaceae	Macaranga	Macaranga.conifera	28
Bangkirai Hill	Bangkirai Hill	Asteraceae	Strobocalyx	Strobocalyx.arborea	12.7
Bangkirai Hill	Bangkirai Hill	Lauraceae	Endiandra	Endiandra.sp.	22.6
Bangkirai Hill	Bangkirai Hill	Dilleniaceae	Dillenia	Dillenia.reticulata	10.5
Bangkirai Hill	Bangkirai Hill	Theaceae	Schima	Schima.wallichii	13.1
Bangkirai Hill	Bangkirai Hill	Theaceae	Schima	Schima.wallichii	11.9
Bangkirai Hill	Bangkirai Hill	Euphorbiaceae	Macaranga	Macaranga.gigantea	22
Bangkirai Hill	Bangkirai Hill	Euphorbiaceae	Macaranga	Macaranga.conifera	16.9
Bangkirai Hill	Bangkirai Hill	Rubiaceae	Urophyllum	Urophyllum.sp.	11.8
Bangkirai Hill	Bangkirai Hill	Rubiaceae	Urophyllum	Urophyllum.sp.	10.2
Bangkirai Hill	Bangkirai Hill	Moraceae	Artocarpus	Artocarpus.rigidus	10.7
Bangkirai Hill	Bangkirai Hill	Euphorbiaceae	Macaranga	Macaranga.depressa	11.5
Bangkirai Hill	Bangkirai Hill	Lauraceae	Litsea	Litsea.umbellata	10.4
Bangkirai Hill	Bangkirai Hill	Lauraceae	Litsea	Litsea.sp.	12.1
Bangkirai Hill	Bangkirai Hill	Lauraceae	Litsea	Litsea.sp.	19.6
Bangkirai Hill	Bangkirai Hill	Fabaceae	Archidendron	Archidendron.microcarpum	12.8
Bangkirai Hill	Bangkirai Hill	Euphorbiaceae	Macaranga	Macaranga.conifera	10.2
Bangkirai Hill	Bangkirai Hill	Euphorbiaceae	Macaranga	Macaranga.conifera	10.1
Bangkirai Hill	Bangkirai Hill	Lauraceae	Litsea	Litsea.umbellata	14.1
Bangkirai Hill	Bangkirai Hill	Euphorbiaceae	Macaranga	Macaranga.gigantea	20.1
Bangkirai Hill	Bangkirai Hill	Asteraceae	Strobocalyx	Strobocalyx.arborea	12.4
Bangkirai Hill	Bangkirai Hill	Lauraceae	Litsea	Litsea.umbellata	11.6
Bangkirai Hill	Bangkirai Hill	Euphorbiaceae	Macaranga	Macaranga.gigantea	11.4
Bangkirai Hill	Bangkirai Hill	Euphorbiaceae	Macaranga	Macaranga.gigantea	18.3
Bangkirai Hill	Bangkirai Hill	Dilleniaceae	Dillenia	Dillenia.reticulata	10.4
Bangkirai Hill	Bangkirai Hill	Lauraceae	Endiandra	Endiandra.sp.	38.9
Bangkirai Hill	Bangkirai Hill	Dilleniaceae	Dillenia	Dillenia.reticulata	18.1
Bangkirai Hill	Bangkirai Hill	Annonaceae	Xylopia	Xylopia.elliptica	14.2
Bangkirai Hill	Bangkirai Hill	Annonaceae	Xylopia	Xylopia.elliptica	29.3
Bangkirai Hill	Bangkirai Hill	Burseraceae	Canarium	Canarium.sp.	11
Bangkirai Hill	Bangkirai Hill	Dilleniaceae	Dillenia	Dillenia.reticulata	10
Bangkirai Hill	Bangkirai Hill	Fagaceae	Lithocarpus	Lithocarpus.sp.	25.5
Bangkirai Hill	Bangkirai Hill	Fagaceae	Lithocarpus	Lithocarpus.sp.	11.8
Bangkirai Hill	Bangkirai Hill	Lauraceae	Endiandra	Endiandra.sp.	19.4
Bangkirai Hill	Bangkirai Hill	Myrtaceae	Syzygium	Syzygium.tawahense	20
Bangkirai Hill	Bangkirai Hill	Melastomataceae	Pternandra	Pternandra.rostrata	11.5
Bangkirai Hill	Bangkirai Hill	Dilleniaceae	Dillenia	Dillenia.reticulata	10.7
Bangkirai Hill	Bangkirai Hill	Euphorbiaceae	Macaranga	Macaranga.gigantea	14.1
Bangkirai Hill	Bangkirai Hill	Euphorbiaceae	Macaranga	Macaranga.gigantea	21.4
Bangkirai Hill	Bangkirai Hill	Euphorbiaceae	Macaranga	Macaranga.gigantea	17.5
Bangkirai Hill	Bangkirai Hill	Lauraceae	Litsea	Litsea.sp.	12.4
Bangkirai Hill	Bangkirai Hill	Euphorbiaceae	Macaranga	Macaranga.gigantea	26.4
Bangkirai Hill	Bangkirai Hill	Euphorbiaceae	Macaranga	Macaranga.gigantea	33
Bangkirai Hill	Bangkirai Hill	Euphorbiaceae	Macaranga	Macaranga.conifera	19.9
Bangkirai Hill	Bangkirai Hill	Dilleniaceae	Dillenia	Dillenia.reticulata	12.2
Bangkirai Hill	Bangkirai Hill	Dilleniaceae	Dillenia	Dillenia.reticulata	18.1
Bangkirai Hill	Bangkirai Hill	Euphorbiaceae	Endospermum	Endospermum.diadenum	25.1
Bangkirai Hill	Bangkirai Hill	Dilleniaceae	Dillenia	Dillenia.reticulata	12.9
Bangkirai Hill	Bangkirai Hill	Euphorbiaceae	Macaranga	Macaranga.gigantea	33.1
Bangkirai Hill	Bangkirai Hill	Asteraceae	Strobocalyx	Strobocalyx.arborea	18.4
Bangkirai Hill	Bangkirai Hill	Sapotaceae	Palaquium	Palaquium.quercifolium	31.4
Bangkirai Hill	Bangkirai Hill	Annonaceae	Polyalthia	Polyalthia.sp.	10.6
Bangkirai Hill	Bangkirai Hill	Dilleniaceae	Dillenia	Dillenia.reticulata	11.1
Bangkirai Hill	Bangkirai Hill	Dilleniaceae	Dillenia	Dillenia.reticulata	17.8
Bangkirai Hill	Bangkirai Hill	Lauraceae	Litsea	Litsea.sp.	11.2
Bangkirai Hill	Bangkirai Hill	Myristicaceae	Horsfieldia	Horsfieldia.sp.	10.3
Bangkirai Hill	Bangkirai Hill	Theaceae	Schima	Schima.wallichii	22.5
Bangkirai Hill	Bangkirai Hill	Ebenaceae	Diospyros	Diospyros.confertiflora	19.4
Bangkirai Hill	Bangkirai Hill	Lauraceae	Litsea	Litsea.umbellata	27.9
Bangkirai Hill	Bangkirai Hill	Myrtaceae	Syzygium	Syzygium.sp.	10.6
Bangkirai Hill	Bangkirai Hill	Cannabaceae	Gironniera	Gironniera.nervosa	16
Bangkirai Hill	Bangkirai Hill	Lauraceae	Litsea	Litsea.umbellata	13.3
Bangkirai Hill	Bangkirai Hill	Dilleniaceae	Dillenia	Dillenia.reticulata	12
Bangkirai Hill	Bangkirai Hill	Myrtaceae	Syzygium	Syzygium.tawahense	16.6
Bangkirai Hill	Bangkirai Hill	Ochnaceae	Gomphia	Campylospermum.serratum	11.5
Bangkirai Hill	Bangkirai Hill	Apocynaceae	Alstonia	Alstonia.iwahigensis	12.7
Bangkirai Hill	Bangkirai Hill	Rubiaceae	Neolamarckia	Neolamarckia.cadamba	12.7
Bangkirai Hill	Bangkirai Hill	Euphorbiaceae	Macaranga	Macaranga.gigantea	36
Bangkirai Hill	Bangkirai Hill	Euphorbiaceae	Macaranga	Macaranga.gigantea	12.6
Bangkirai Hill	Bangkirai Hill	Euphorbiaceae	Macaranga	Macaranga.gigantea	27.1
Bangkirai Hill	Bangkirai Hill	Dilleniaceae	Dillenia	Dillenia.reticulata	10.6
Bangkirai Hill	Bangkirai Hill	Euphorbiaceae	Macaranga	Macaranga.gigantea	26.1
Bangkirai Hill	Bangkirai Hill	Euphorbiaceae	Macaranga	Macaranga.gigantea	19.9
Bangkirai Hill	Bangkirai Hill	Dilleniaceae	Dillenia	Dillenia.reticulata	16.7
Bangkirai Hill	Bangkirai Hill	Fabaceae	Pithecellobium	Pithecellobium.sp.	18.6
Bangkirai Hill	Bangkirai Hill	Euphorbiaceae	Macaranga	Macaranga.gigantea	24.2
Bangkirai Hill	Bangkirai Hill	Apocynaceae	Alstonia	Alstonia.iwahigensis	19.9
Bangkirai Hill	Bangkirai Hill	Dilleniaceae	Dillenia	Dillenia.reticulata	12.4
Bangkirai Hill	Bangkirai Hill	Euphorbiaceae	Macaranga	Macaranga.gigantea	22.1
Bangkirai Hill	Bangkirai Hill	Myrtaceae	Syzygium	Syzygium.sp.	17.3
Bangkirai Hill	Bangkirai Hill	Myrtaceae	Syzygium	Syzygium.sp.	14.7
Bangkirai Hill	Bangkirai Hill	Myrtaceae	Syzygium	Syzygium.sp.	15.4
Bangkirai Hill	Bangkirai Hill	Annonaceae	Monocarpia	Monocarpia.kalimantanensis	15
Bangkirai Hill	Bangkirai Hill	Myrtaceae	Syzygium	Syzygium.sp.	10.9
Bangkirai Hill	Bangkirai Hill	Dilleniaceae	Dillenia	Dillenia.reticulata	14.1
Bangkirai Hill	Bangkirai Hill	Euphorbiaceae	Macaranga	Macaranga.gigantea	22.6
Bangkirai Hill	Bangkirai Hill	Euphorbiaceae	Macaranga	Macaranga.gigantea	19.9
Bangkirai Hill	Bangkirai Hill	Euphorbiaceae	Macaranga	Macaranga.gigantea	24.8
Bangkirai Hill	Bangkirai Hill	Calophyllaceae	Calophyllum	Calophyllum.nodosum	13.4
Bangkirai Hill	Bangkirai Hill	Euphorbiaceae	Macaranga	Macaranga.conifera	11.3
Bangkirai Hill	Bangkirai Hill	Sapotaceae	Madhuca	Madhuca.kingiana	24.6
Bangkirai Hill	Bangkirai Hill	Theaceae	Schima	Schima.wallichii	43.4
Bangkirai Hill	Bangkirai Hill	Euphorbiaceae	Macaranga	Macaranga.gigantea	26.7
Bangkirai Hill	Bangkirai Hill	Euphorbiaceae	Macaranga	Macaranga.gigantea	24.5
Bangkirai Hill	Bangkirai Hill	Fagaceae	Lithocarpus	Lithocarpus.sp.	23.4
Bangkirai Hill	Bangkirai Hill	Euphorbiaceae	Macaranga	Macaranga.gigantea	20.6
Bangkirai Hill	Bangkirai Hill	Malvaceae	Sterculia	Sterculia.rubiginosa	11.3
Bangkirai Hill	Bangkirai Hill	Euphorbiaceae	Macaranga	Macaranga.gigantea	21.3
Bangkirai Hill	Bangkirai Hill	Asteraceae	Strobocalyx	Strobocalyx.arborea	13.9
Bangkirai Hill	Bangkirai Hill	Asteraceae	Strobocalyx	Strobocalyx.arborea	34.1
Bangkirai Hill	Bangkirai Hill	Euphorbiaceae	Macaranga	Macaranga.gigantea	28.6
Bangkirai Hill	Bangkirai Hill	Phyllanthaceae	Baccaurea	Baccaurea.macrophylla	30.1
Bangkirai Hill	Bangkirai Hill	Dilleniaceae	Dillenia	Dillenia.reticulata	10.6
Bangkirai Hill	Bangkirai Hill	Sapotaceae	Madhuca	Madhuca.kingiana	18.7
Bangkirai Hill	Bangkirai Hill	Lauraceae	Litsea	Litsea.umbellata	35.9
Bangkirai Hill	Bangkirai Hill	Dipterocarpaceae	Shorea	Shorea.parvifolia	29.6
Bangkirai Hill	Bangkirai Hill	Asteraceae	Strobocalyx	Strobocalyx.arborea	22
Bangkirai Hill	Bangkirai Hill	Dilleniaceae	Dillenia	Dillenia.reticulata	14.9
Bangkirai Hill	Bangkirai Hill	Fagaceae	Lithocarpus	Lithocarpus.sp.	15.7
Bangkirai Hill	Bangkirai Hill	Fagaceae	Lithocarpus	Lithocarpus.sp.	23.5
Bangkirai Hill	Bangkirai Hill	Lauraceae	Litsea	Litsea.umbellata	11.1
Bangkirai Hill	Bangkirai Hill	Euphorbiaceae	Macaranga	Macaranga.gigantea	25.4
Bangkirai Hill	Bangkirai Hill	Euphorbiaceae	Macaranga	Macaranga.gigantea	29.5
Bangkirai Hill	Bangkirai Hill	Asteraceae	Strobocalyx	Strobocalyx.arborea	14
Bangkirai Hill	Bangkirai Hill	Anacardiaceae	Gluta	Gluta.macrocarpa	10.8
Bangkirai Hill	Bangkirai Hill	Dilleniaceae	Dillenia	Dillenia.reticulata	12.8
Bangkirai Hill	Bangkirai Hill	Fagaceae	Lithocarpus	Lithocarpus.gracilis	33.1
Bangkirai Hill	Bangkirai Hill	Fagaceae	Lithocarpus	Lithocarpus.gracilis	15.7
Bangkirai Hill	Bangkirai Hill	Fagaceae	Lithocarpus	Lithocarpus.gracilis	24.4
Bangkirai Hill	Bangkirai Hill	Sapindaceae	Guioa	Guioa.sp.	12.6
Bangkirai Hill	Bangkirai Hill	Sapindaceae	Guioa	Guioa.sp.	18.5
Bangkirai Hill	Bangkirai Hill	Cannabaceae	Gironniera	Gironniera.nervosa	12
Bangkirai Hill	Bangkirai Hill	Theaceae	Schima	Schima.wallichii	34.5
Bangkirai Hill	Bangkirai Hill	Myrtaceae	Syzygium	Syzygium.sp.	11.8
Bangkirai Hill	Bangkirai Hill	Sapotaceae	Palaquium	Palaquium.quercifolium	28.7
Bangkirai Hill	Bangkirai Hill	Euphorbiaceae	Macaranga	Macaranga.conifera	11.5
Bangkirai Hill	Bangkirai Hill	Euphorbiaceae	Macaranga	Macaranga.gigantea	32.3
Bangkirai Hill	Bangkirai Hill	Euphorbiaceae	Macaranga	Macaranga.conifera	23.9
Bangkirai Hill	Bangkirai Hill	Lauraceae	Litsea	Litsea.umbellata	29.8
Bangkirai Hill	Bangkirai Hill	Lauraceae	Litsea	Litsea.umbellata	24.4
Bangkirai Hill	Bangkirai Hill	Lauraceae	Litsea	Litsea.umbellata	10.8
Bangkirai Hill	Bangkirai Hill	Lauraceae	Litsea	Litsea.umbellata	11.5
Bangkirai Hill	Bangkirai Hill	Euphorbiaceae	Macaranga	Macaranga.gigantea	28.1
Bangkirai Hill	Bangkirai Hill	Dipterocarpaceae	Cotylelobium	Cotylelobium.melanoxylon	12.4
Bangkirai Hill	Bangkirai Hill	Dipterocarpaceae	Cotylelobium	Cotylelobium.melanoxylon	10.3
Bangkirai Hill	Bangkirai Hill	Asteraceae	Strobocalyx	Strobocalyx.arborea	18.2
Bangkirai Hill	Bangkirai Hill	Theaceae	Schima	Schima.wallichii	36.9
Bangkirai Hill	Bangkirai Hill	Dilleniaceae	Dillenia	Dillenia.reticulata	11.9
Bangkirai Hill	Bangkirai Hill	Euphorbiaceae	Macaranga	Macaranga.conifera	22.3
Bangkirai Hill	Bangkirai Hill	Euphorbiaceae	Macaranga	Macaranga.motleyana	11.3
Bangkirai Hill	Bangkirai Hill	Euphorbiaceae	Macaranga	Macaranga.conifera	14.5
Bangkirai Hill	Bangkirai Hill	Fabaceae	Dialium	Dialium.platysepalum	12.6
Bangkirai Hill	Bangkirai Hill	Euphorbiaceae	Macaranga	Macaranga.gigantea	26.1
Bangkirai Hill	Bangkirai Hill	Dipterocarpaceae	Shorea	Shorea.ovalis	11.8
Bangkirai Hill	Bangkirai Hill	Anacardiaceae	Gluta	Gluta.wallichii	19.7
Bangkirai Hill	Bangkirai Hill	Melastomataceae	Pternandra	Pternandra.rostrata	10.5
Bangkirai Hill	Bangkirai Hill	Anacardiaceae	Gluta	Gluta.wallichii	22.9
Bangkirai Hill	Bangkirai Hill	Euphorbiaceae	Macaranga	Macaranga.conifera	15.8
Bangkirai Hill	Bangkirai Hill	Moraceae	Artocarpus	Artocarpus.anisophyllus	26.7
Bangkirai Hill	Bangkirai Hill	Dipterocarpaceae	Shorea	Shorea.ovalis	26.9
Bangkirai Hill	Bangkirai Hill	Fabaceae	Koompassia	Koompassia.malaccensis	14
Bangkirai Hill	Bangkirai Hill	Myristicaceae	Gymnacranthera	Gymnacranthera.farquhariana	21.9
Bangkirai Hill	Bangkirai Hill	Phyllanthaceae	Baccaurea	Baccaurea.bracteata	36.3
Bangkirai Hill	Bangkirai Hill	Anacardiaceae	Gluta	Gluta.wallichii	22.9
Bangkirai Hill	Bangkirai Hill	Dipterocarpaceae	Shorea	Shorea.ovalis	42
Bangkirai Hill	Bangkirai Hill	Dipterocarpaceae	Shorea	Shorea.ovalis	30.6
Bangkirai Hill	Bangkirai Hill	Malvaceae	Boschia	Boschia.griffithii	17.1
Bangkirai Hill	Bangkirai Hill	Myristicaceae	Gymnacranthera	Gymnacranthera.farquhariana	10.8
Bangkirai Hill	Bangkirai Hill	Putranjivaceae	Drypetes	Drypetes.longifolia	17.3
Bangkirai Hill	Bangkirai Hill	Fabaceae	Koompassia	Koompassia.malaccensis	20.2
Bangkirai Hill	Bangkirai Hill	Meliaceae	Aglaia	Aglaia.sp.	23.6
Bangkirai Hill	Bangkirai Hill	Phyllanthaceae	Baccaurea	Baccaurea.sp.	40.7
Bangkirai Hill	Bangkirai Hill	Dipterocarpaceae	Shorea	Shorea.parvifolia	13.4
Bangkirai Hill	Bangkirai Hill	Rosaceae	Prunus	Prunus.beccarii	24.2
Bangkirai Hill	Bangkirai Hill	Dipterocarpaceae	Shorea	Shorea.parvifolia	11.2
Bangkirai Hill	Bangkirai Hill	Burseraceae	Santiria	Santiria.griffithii	11.6
Bangkirai Hill	Bangkirai Hill	Euphorbiaceae	Macaranga	Macaranga.motleyana	17.3
Bangkirai Hill	Bangkirai Hill	Dipterocarpaceae	Shorea	Shorea.parvifolia	15.9
Bangkirai Hill	Bangkirai Hill	Euphorbiaceae	Macaranga	Macaranga.conifera	10
Bangkirai Hill	Bangkirai Hill	Burseraceae	Dacryodes	Dacryodes.rostrata	10
Bangkirai Hill	Bangkirai Hill	Euphorbiaceae	Macaranga	Macaranga.conifera	18.7
Bangkirai Hill	Bangkirai Hill	Rosaceae	Prunus	Prunus.beccarii	14.6
Bangkirai Hill	Bangkirai Hill	Rosaceae	Prunus	Prunus.beccarii	23.9
Bangkirai Hill	Bangkirai Hill	Myristicaceae	Knema	Knema.latericia	19.6
Bangkirai Hill	Bangkirai Hill	Euphorbiaceae	Macaranga	Macaranga.conifera	16.4
Bangkirai Hill	Bangkirai Hill	Myristicaceae	Knema	Knema.latericia	12.1
Bangkirai Hill	Bangkirai Hill	Elaeocarpaceae	Elaeocarpus	Elaeocarpus.stipularis	21.6
Bangkirai Hill	Bangkirai Hill	Myristicaceae	Knema	Knema.glauca	10.3
Bangkirai Hill	Bangkirai Hill	Euphorbiaceae	Macaranga	Macaranga.conifera	13.8
Bangkirai Hill	Bangkirai Hill	Euphorbiaceae	Macaranga	Macaranga.conifera	11.8
Bangkirai Hill	Bangkirai Hill	Anacardiaceae	Gluta	Gluta.wallichii	13.8
Bangkirai Hill	Bangkirai Hill	Euphorbiaceae	Macaranga	Macaranga.gigantea	17
Bangkirai Hill	Bangkirai Hill	Lauraceae	Endiandra	Endiandra.coriacea	17.2
Bangkirai Hill	Bangkirai Hill	Theaceae	Schima	Schima.wallichii	23.2
Bangkirai Hill	Bangkirai Hill	Euphorbiaceae	Blumeodendron	Blumeodendron.sp.	18.8
Bangkirai Hill	Bangkirai Hill	Euphorbiaceae	Endospermum	Endospermum.diadenum	11.1
Bangkirai Hill	Bangkirai Hill	Myristicaceae	Horsfieldia	Horsfieldia.sp.	11.3
Bangkirai Hill	Bangkirai Hill	Euphorbiaceae	Mallotus	Hancea.penangensis	11.9
Bangkirai Hill	Bangkirai Hill	Dipterocarpaceae	Shorea	Shorea.laevis	38.1
Bangkirai Hill	Bangkirai Hill	Olacaceae	Scorodocarpus	Scorodocarpus.borneensis	22.5
Bangkirai Hill	Bangkirai Hill	Myrtaceae	Syzygium	Syzygium.sp.	37
Bangkirai Hill	Bangkirai Hill	Phyllanthaceae	Glochidion	Glochidion.sericeum	15.7
Bangkirai Hill	Bangkirai Hill	Dipterocarpaceae	Shorea	Shorea.ovalis	10.2
Bangkirai Hill	Bangkirai Hill	Malvaceae	Scaphium	Scaphium.macropodum	12
Bangkirai Hill	Bangkirai Hill	Euphorbiaceae	Macaranga	Macaranga.conifera	14.7
Bangkirai Hill	Bangkirai Hill	Euphorbiaceae	Macaranga	Macaranga.conifera	10.2
Bangkirai Hill	Bangkirai Hill	Polygalaceae	Xanthophyllum	Xanthophyllum.stipitatum	53.8
Bangkirai Hill	Bangkirai Hill	Myrtaceae	Syzygium	Syzygium.sp.	13.9
Bangkirai Hill	Bangkirai Hill	Asteraceae	Strobocalyx	Strobocalyx.arborea	11.1
Bangkirai Hill	Bangkirai Hill	Dilleniaceae	Dillenia	Dillenia.reticulata	10.5
Bangkirai Hill	Bangkirai Hill	Myrtaceae	Syzygium	Syzygium.sp.	13.7
Bangkirai Hill	Bangkirai Hill	Euphorbiaceae	Endospermum	Endospermum.diadenum	13.5
Bangkirai Hill	Bangkirai Hill	Asteraceae	Strobocalyx	Strobocalyx.arborea	13.8
Bangkirai Hill	Bangkirai Hill	Lauraceae	Litsea	Litsea.umbellata	10.2
Bangkirai Hill	Bangkirai Hill	Dilleniaceae	Dillenia	Dillenia.reticulata	10.9
Bangkirai Hill	Bangkirai Hill	Euphorbiaceae	Macaranga	Macaranga.conifera	10.8
Bangkirai Hill	Bangkirai Hill	Dipterocarpaceae	Shorea	Shorea.smithiana	25.2
Bangkirai Hill	Bangkirai Hill	Dipterocarpaceae	Shorea	Shorea.smithiana	11.1
Bangkirai Hill	Bangkirai Hill	Euphorbiaceae	Macaranga	Macaranga.conifera	14.7
Bangkirai Hill	Bangkirai Hill	Fagaceae	Lithocarpus	Lithocarpus.coopertus	10.3
Bangkirai Hill	Bangkirai Hill	Polygalaceae	Xanthophyllum	Xanthophyllum.obscurum	26
Bangkirai Hill	Bangkirai Hill	Dipterocarpaceae	Shorea	Shorea.smithiana	18.9
Bangkirai Hill	Bangkirai Hill	Dipterocarpaceae	Shorea	Shorea.leprosula	10
Bangkirai Hill	Bangkirai Hill	Putranjivaceae	Drypetes	Drypetes.longifolia	14
Bangkirai Hill	Bangkirai Hill	Myristicaceae	Horsfieldia	Horsfieldia.sp.	14.5
Bangkirai Hill	Bangkirai Hill	Fabaceae	Koompassia	Koompassia.malaccensis	33.3
Bangkirai Hill	Bangkirai Hill	Lauraceae	Litsea	Litsea.sp.	18.6
Bangkirai Hill	Bangkirai Hill	Dipterocarpaceae	Hopea	Hopea.mengarawan	17.5
Bangkirai Hill	Bangkirai Hill	Olacaceae	Ochanostachys	Ochanostachys.amentacea	13.2
Bangkirai Hill	Bangkirai Hill	Dipterocarpaceae	Shorea	Shorea.leprosula	17.8
Bangkirai Hill	Bangkirai Hill	Fabaceae	Koompassia	Koompassia.malaccensis	45.2
Bangkirai Hill	Bangkirai Hill	Olacaceae	Scorodocarpus	Scorodocarpus.borneensis	31
Bangkirai Hill	Bangkirai Hill	Euphorbiaceae	Ptychopyxis	Ptychopyxis.sp.	30.6
Bangkirai Hill	Bangkirai Hill	Fagaceae	Lithocarpus	Lithocarpus.coopertus	18.5
Bangkirai Hill	Bangkirai Hill	Burseraceae	Dacryodes	Dacryodes.rugosa	12.9
Bangkirai Hill	Bangkirai Hill	Elaeocarpaceae	Elaeocarpus	Elaeocarpus.stipularis	25.8
Bangkirai Hill	Bangkirai Hill	Malvaceae	Boschia	Boschia.griffithii	20.1
Bangkirai Hill	Bangkirai Hill	Cannabaceae	Gironniera	Gironniera.nervosa	12
Bangkirai Hill	Bangkirai Hill	Dipterocarpaceae	Shorea	Shorea.smithiana	29.6
Bangkirai Hill	Bangkirai Hill	Fagaceae	Lithocarpus	Lithocarpus.sp.	16.8
Bangkirai Hill	Bangkirai Hill	Euphorbiaceae	Macaranga	Macaranga.lowii	11.6
Bangkirai Hill	Bangkirai Hill	Dipterocarpaceae	Shorea	Shorea.ovalis	18.1
Bangkirai Hill	Bangkirai Hill	Celastraceae	Lophopetalum	Lophopetalum.sp.	16.3
Bangkirai Hill	Bangkirai Hill	Fabaceae	Sindora	Sindora.leiocarpa	11.9
Bangkirai Hill	Bangkirai Hill	Euphorbiaceae	Macaranga	Macaranga.lowii	12.2
Bangkirai Hill	Bangkirai Hill	Myristicaceae	Gymnacranthera	Gymnacranthera.farquhariana	11.5
Bangkirai Hill	Bangkirai Hill	Elaeocarpaceae	Elaeocarpus	Elaeocarpus.stipularis	14
Bangkirai Hill	Bangkirai Hill	Myrtaceae	Syzygium	Syzygium.sp.	20.1
Bangkirai Hill	Bangkirai Hill	Myrtaceae	Syzygium	Syzygium.sp.	21.7
Bangkirai Hill	Bangkirai Hill	Dipterocarpaceae	Shorea	Shorea.ovalis	11.7
Bangkirai Hill	Bangkirai Hill	Sapotaceae	Madhuca	Madhuca.kingiana	11.8
Bangkirai Hill	Bangkirai Hill	Myristicaceae	Knema	Knema.latericia	11.6
Bangkirai Hill	Bangkirai Hill	Burseraceae	Canarium	Canarium.sp.	19.1
Bangkirai Hill	Bangkirai Hill	Ebenaceae	Diospyros	Diospyros.sp.	19.9
Bangkirai Hill	Bangkirai Hill	Putranjivaceae	Drypetes	Drypetes.longifolia	15.3
Bangkirai Hill	Bangkirai Hill	Annonaceae	Monoon	Monoon.lateriflorum	12.8
Bangkirai Hill	Bangkirai Hill	Annonaceae	Monoon	Monoon.lateriflorum	13.4
Bangkirai Hill	Bangkirai Hill	Melastomataceae	Pternandra	Pternandra.sp.	12.2
Bangkirai Hill	Bangkirai Hill	Melastomataceae	Pternandra	Pternandra.sp.	12.1
Bangkirai Hill	Bangkirai Hill	Annonaceae	Annonaceae	Annonaceae	10.2
Bangkirai Hill	Bangkirai Hill	Dipterocarpaceae	Vatica	Vatica.pauciflora	27.7
Bangkirai Hill	Bangkirai Hill	Fabaceae	Crudia	Crudia.batamensis	11.3
Bangkirai Hill	Bangkirai Hill	Euphorbiaceae	Macaranga	Macaranga.conifera	12.2
Bangkirai Hill	Bangkirai Hill	Rubiaceae	Ochreinauclea	Ochreinauclea.maingayi	27.4
Bangkirai Hill	Bangkirai Hill	Melastomataceae	Pternandra	Pternandra.sp.	10.9
Bangkirai Hill	Bangkirai Hill	Melastomataceae	Pternandra	Pternandra.sp.	13.1
Bangkirai Hill	Bangkirai Hill	Dipterocarpaceae	Vatica	Vatica.pauciflora	13.1
Bangkirai Hill	Bangkirai Hill	Lecythidaceae	Barringtonia	Barringtonia.reticulata	12.4
Bangkirai Hill	Bangkirai Hill	Lecythidaceae	Barringtonia	Barringtonia.reticulata	15.9
Bangkirai Hill	Bangkirai Hill	Dipterocarpaceae	Vatica	Vatica.pauciflora	14.1
Bangkirai Hill	Bangkirai Hill	Melastomataceae	Pternandra	Pternandra.sp.	14.5
Bangkirai Hill	Bangkirai Hill	Lauraceae	Endiandra	Endiandra.kingiana	17.8
Bangkirai Hill	Bangkirai Hill	Annonaceae	Monoon	Monoon.lateriflorum	18.3
Bangkirai Hill	Bangkirai Hill	Annonaceae	Monoon	Monoon.lateriflorum	16.8
Bangkirai Hill	Bangkirai Hill	Lecythidaceae	Barringtonia	Barringtonia.reticulata	11.2
Bangkirai Hill	Bangkirai Hill	Lauraceae	Eusideroxylon	Eusideroxylon.zwageri	46.2
Bangkirai Hill	Bangkirai Hill	Myrtaceae	Syzygium	Syzygium.sp.	10.4
Bangkirai Hill	Bangkirai Hill	Dipterocarpaceae	Vatica	Vatica.pauciflora	10.8
Bangkirai Hill	Bangkirai Hill	Dipterocarpaceae	Vatica	Vatica.pauciflora	10.8
Bangkirai Hill	Bangkirai Hill	Dipterocarpaceae	Vatica	Vatica.pauciflora	18.6
Bangkirai Hill	Bangkirai Hill	Dipterocarpaceae	Shorea	Shorea.lamellata	80
Bangkirai Hill	Bangkirai Hill	Burseraceae	Dacryodes	Dacryodes.rostrata	14.2
Bangkirai Hill	Bangkirai Hill	Rosaceae	Prunus	Prunus.sp.	13.5
Bangkirai Hill	Bangkirai Hill	Burseraceae	Dacryodes	Dacryodes.sp.	14.1
Bangkirai Hill	Bangkirai Hill	Annonaceae	Polyalthia	Polyalthia.sp.	13.5
Bangkirai Hill	Bangkirai Hill	Dipterocarpaceae	Shorea	Shorea.leprosula	12.3
Bangkirai Hill	Bangkirai Hill	Burseraceae	Canarium	Canarium.sp.	16.1
Bangkirai Hill	Bangkirai Hill	Apocynaceae	Alstonia	Alstonia.pneumatophora	22.5
Bangkirai Hill	Bangkirai Hill	Euphorbiaceae	Macaranga	Macaranga.conifera	13.7
Bangkirai Hill	Bangkirai Hill	Myrtaceae	Syzygium	Syzygium.sp.	19
Bangkirai Hill	Bangkirai Hill	Thymelaeaceae	Aquilaria	Aquilaria.microcarpa	12.7
Bangkirai Hill	Bangkirai Hill	Euphorbiaceae	Macaranga	Macaranga.lowii	15.6
Bangkirai Hill	Bangkirai Hill	Dipterocarpaceae	Shorea	Shorea.smithiana	17.7
Bangkirai Hill	Bangkirai Hill	Lecythidaceae	Barringtonia	Barringtonia.reticulata	12
Bangkirai Hill	Bangkirai Hill	Olacaceae	Ochanostachys	Ochanostachys.amentacea	14
Bangkirai Hill	Bangkirai Hill	Phyllanthaceae	Cleistanthus	Cleistanthus.oblongifolius	15.8
Bangkirai Hill	Bangkirai Hill	Hypericaceae	Cratoxylum	Cratoxylum.sumatranum	23
Bangkirai Hill	Bangkirai Hill	Convolvulaceae	Erycibe	Erycibe.sp.	11.2
Bangkirai Hill	Bangkirai Hill	Dipterocarpaceae	Shorea	Shorea.laevis	24.6
Bangkirai Hill	Bangkirai Hill	Fabaceae	Archidendron	Archidendron.sp.	10.1
Bangkirai Hill	Bangkirai Hill	Myrtaceae	Syzygium	Syzygium.sp.	22
Bangkirai Hill	Bangkirai Hill	Euphorbiaceae	Macaranga	Macaranga.conifera	12.9
Bangkirai Hill	Bangkirai Hill	Euphorbiaceae	Macaranga	Macaranga.conifera	20.3
Bangkirai Hill	Bangkirai Hill	Euphorbiaceae	Paracroton	Paracroton.pendulus	11.3
Bangkirai Hill	Bangkirai Hill	Malvaceae	Pentace	Pentace.triptera	27.5
Bangkirai Hill	Bangkirai Hill	Euphorbiaceae	Macaranga	Macaranga.gigantea	17.3
Bangkirai Hill	Bangkirai Hill	Sapotaceae	Madhuca	Madhuca.kingiana	14.4
Bangkirai Hill	Bangkirai Hill	Malvaceae	Boschia	Boschia.griffithii	12.4
Bangkirai Hill	Bangkirai Hill	Burseraceae	Dacryodes	Dacryodes.sp.	10.3
Bangkirai Hill	Bangkirai Hill	Fabaceae	Dialium	Dialium.indum	24.3
Bangkirai Hill	Bangkirai Hill	Lauraceae	Eusideroxylon	Eusideroxylon.zwageri	15.6
Bangkirai Hill	Bangkirai Hill	Olacaceae	Scorodocarpus	Scorodocarpus.borneensis	24.2
Bangkirai Hill	Bangkirai Hill	Myrtaceae	Syzygium	Syzygium.sp.	20.2
Bangkirai Hill	Bangkirai Hill	Phyllanthaceae	Baccaurea	Baccaurea.macrophylla	16.5
Bangkirai Hill	Bangkirai Hill	Meliaceae	Aglaia	Aglaia.simplicifolia	12.8
Bangkirai Hill	Bangkirai Hill	Burseraceae	Dacryodes	Dacryodes.rugosa	10.4
Bangkirai Hill	Bangkirai Hill	Myristicaceae	Gymnacranthera	Gymnacranthera.farquhariana	15.5
Bangkirai Hill	Bangkirai Hill	Myristicaceae	Horsfieldia	Horsfieldia.sp.	10
Bangkirai Hill	Bangkirai Hill	Arecaceae	Oncosperma	Oncosperma.horridum	12.7
Bangkirai Hill	Bangkirai Hill	Arecaceae	Oncosperma	Oncosperma.horridum	17.5
Bangkirai Hill	Bangkirai Hill	Myristicaceae	Gymnacranthera	Gymnacranthera.farquhariana	18.2
Bangkirai Hill	Bangkirai Hill	Sapotaceae	Madhuca	Madhuca.kingiana	20.5
Bangkirai Hill	Bangkirai Hill	Myrtaceae	Syzygium	Syzygium.tawahense	16.2
Bangkirai Hill	Bangkirai Hill	Myristicaceae	Gymnacranthera	Gymnacranthera.farquhariana	17.5
Bangkirai Hill	Bangkirai Hill	Cannabaceae	Gironniera	Gironniera.nervosa	10.8
Bangkirai Hill	Bangkirai Hill	Escalloniaceae	Polyosma	Polyosma.sp.	22.9
Bangkirai Hill	Bangkirai Hill	Myristicaceae	Knema	Knema.sp.	15.1
Bangkirai Hill	Bangkirai Hill	Dipterocarpaceae	Vatica	Vatica.odorata	20.2
Bangkirai Hill	Bangkirai Hill	Lauraceae	Eusideroxylon	Eusideroxylon.zwageri	11.7
Bangkirai Hill	Bangkirai Hill	Meliaceae	Sandoricum	Sandoricum.koetjape	36.9
Bangkirai Hill	Bangkirai Hill	Euphorbiaceae	Macaranga	Macaranga.bancana	12.4
Bangkirai Hill	Bangkirai Hill	Lecythidaceae	Barringtonia	Barringtonia.reticulata	11
Bangkirai Hill	Bangkirai Hill	Cannabaceae	Gironniera	Gironniera.nervosa	29.5
Bangkirai Hill	Bangkirai Hill	Malvaceae	Boschia	Boschia.griffithii	18
Bangkirai Hill	Bangkirai Hill	Fagaceae	Lithocarpus	Lithocarpus.sp.	13
Bangkirai Hill	Bangkirai Hill	Meliaceae	Dysoxylum	Dysoxylum.sp.	22.7
Bangkirai Hill	Bangkirai Hill	Euphorbiaceae	Croton	Croton.griffithii	17.6
Bangkirai Hill	Bangkirai Hill	Annonaceae	Maasia	Maasia.sumatrana	32.5
Bangkirai Hill	Bangkirai Hill	Sapotaceae	Madhuca	Madhuca.kingiana	12.7
Bangkirai Hill	Bangkirai Hill	Dipterocarpaceae	Shorea	Shorea.ovalis	17.6
Bangkirai Hill	Bangkirai Hill	Euphorbiaceae	Macaranga	Macaranga.conifera	13.8
Bangkirai Hill	Bangkirai Hill	Myristicaceae	Horsfieldia	Horsfieldia.sp.	10
Bangkirai Hill	Bangkirai Hill	Elaeocarpaceae	Elaeocarpus	Elaeocarpus.griffithii	20.3
Bangkirai Hill	Bangkirai Hill	Moraceae	Artocarpus	Artocarpus.anisophyllus	13.4
Bangkirai Hill	Bangkirai Hill	Elaeocarpaceae	Elaeocarpus	Elaeocarpus.griffithii	23.9
Bangkirai Hill	Bangkirai Hill	Euphorbiaceae	Macaranga	Macaranga.conifera	17.2
Bangkirai Hill	Bangkirai Hill	Apocynaceae	Alstonia	Alstonia.iwahigensis	23.4
Bangkirai Hill	Bangkirai Hill	Euphorbiaceae	Macaranga	Macaranga.conifera	25.8
Bangkirai Hill	Bangkirai Hill	Elaeocarpaceae	Elaeocarpus	Elaeocarpus.griffithii	11.2
Bangkirai Hill	Bangkirai Hill	Malvaceae	Pentace	Pentace.laxiflora	24.4
Bangkirai Hill	Bangkirai Hill	Malvaceae	Pentace	Pentace.laxiflora	23.8
Bangkirai Hill	Bangkirai Hill	Lauraceae	Litsea	Litsea.sp.	22.7
Bangkirai Hill	Bangkirai Hill	Malvaceae	Pentace	Pentace.laxiflora	29.9
Bangkirai Hill	Bangkirai Hill	Hypericaceae	Cratoxylum	Cratoxylum.sumatranum	16.7
Bangkirai Hill	Bangkirai Hill	Euphorbiaceae	Macaranga	Macaranga.gigantea	12.4
Bangkirai Hill	Bangkirai Hill	Asteraceae	Strobocalyx	Strobocalyx.arborea	30.2
Bangkirai Hill	Bangkirai Hill	Asteraceae	Strobocalyx	Strobocalyx.arborea	10.2
Bangkirai Hill	Bangkirai Hill	Moraceae	Artocarpus	Artocarpus.kemando	23.2
Bangkirai Hill	Bangkirai Hill	Phyllanthaceae	Glochidion	Glochidion.sericeum	20.7
Bangkirai Hill	Bangkirai Hill	Phyllanthaceae	Glochidion	Glochidion.sericeum	26.3
Bangkirai Hill	Bangkirai Hill	Hypericaceae	Cratoxylum	Cratoxylum.sumatranum	10.5
Bangkirai Hill	Bangkirai Hill	Euphorbiaceae	Macaranga	Macaranga.conifera	17.7
Bangkirai Hill	Bangkirai Hill	Phyllanthaceae	Glochidion	Glochidion.sericeum	21.6
Bangkirai Hill	Bangkirai Hill	Euphorbiaceae	Macaranga	Macaranga.conifera	11.8
Bangkirai Hill	Bangkirai Hill	Asteraceae	Strobocalyx	Strobocalyx.arborea	10.6
Bangkirai Hill	Bangkirai Hill	Euphorbiaceae	Macaranga	Macaranga.conifera	17.2
Bangkirai Hill	Bangkirai Hill	Phyllanthaceae	Glochidion	Glochidion.sericeum	23.2
Bangkirai Hill	Bangkirai Hill	Phyllanthaceae	Baccaurea	Baccaurea.bracteata	17
Bangkirai Hill	Bangkirai Hill	Euphorbiaceae	Macaranga	Macaranga.conifera	12.4
Bangkirai Hill	Bangkirai Hill	Phyllanthaceae	Glochidion	Glochidion.sericeum	13.4
Bangkirai Hill	Bangkirai Hill	Euphorbiaceae	Macaranga	Macaranga.conifera	19.7
Bangkirai Hill	Bangkirai Hill	Asteraceae	Strobocalyx	Strobocalyx.arborea	14.4
Bangkirai Hill	Bangkirai Hill	Phyllanthaceae	Glochidion	Glochidion.sericeum	16.7
Bangkirai Hill	Bangkirai Hill	Euphorbiaceae	Macaranga	Macaranga.gigantea	11.9
Bangkirai Hill	Bangkirai Hill	Melastomataceae	Pternandra	Pternandra.rostrata	12.8
Bangkirai Hill	Bangkirai Hill	Asteraceae	Strobocalyx	Strobocalyx.arborea	12.3
Bangkirai Hill	Bangkirai Hill	Phyllanthaceae	Glochidion	Glochidion.sericeum	22.8
Bangkirai Hill	Bangkirai Hill	Euphorbiaceae	Macaranga	Macaranga.conifera	20.4
Bangkirai Hill	Bangkirai Hill	Arecaceae	Pholidocarpus	Pholidocarpus.majadum	33.4
Bangkirai Hill	Bangkirai Hill	Sapotaceae	Madhuca	Madhuca.kingiana	12.7
Bangkirai Hill	Bangkirai Hill	Dipterocarpaceae	Dipterocarpus	Dipterocarpus.confertus	27.4
Bangkirai Hill	Bangkirai Hill	Dipterocarpaceae	Vatica	Vatica.odorata	19.3
Bangkirai Hill	Bangkirai Hill	Phyllanthaceae	Glochidion	Glochidion.sericeum	11
Bangkirai Hill	Bangkirai Hill	Myristicaceae	Knema	Knema.sp.	14
Bangkirai Hill	Bangkirai Hill	Phyllanthaceae	Glochidion	Glochidion.sericeum	16.1
Bangkirai Hill	Bangkirai Hill	Ebenaceae	Diospyros	Diospyros.confertiflora	33.4
Bangkirai Hill	Bangkirai Hill	Polygalaceae	Xanthophyllum	Xanthophyllum.obscurum	22.3
Bangkirai Hill	Bangkirai Hill	Melastomataceae	Pternandra	Pternandra.rostrata	10
Bangkirai Hill	Bangkirai Hill	Lauraceae	Litsea	Litsea.umbellata	11.6
Bangkirai Hill	Bangkirai Hill	Euphorbiaceae	Macaranga	Macaranga.conifera	25.3
Bangkirai Hill	Bangkirai Hill	Moraceae	Artocarpus	Artocarpus.elasticus	28.6
Bangkirai Hill	Bangkirai Hill	Lecythidaceae	Barringtonia	Barringtonia.reticulata	17.8
Bangkirai Hill	Bangkirai Hill	Melastomataceae	Pternandra	Pternandra.sp.	10.1
Bangkirai Hill	Bangkirai Hill	Melastomataceae	Pternandra	Pternandra.sp.	11.5
Bangkirai Hill	Bangkirai Hill	Phyllanthaceae	Glochidion	Glochidion.sericeum	14.5
Bangkirai Hill	Bangkirai Hill	Euphorbiaceae	Macaranga	Macaranga.hypoleuca	11.4
Bangkirai Hill	Bangkirai Hill	Euphorbiaceae	Macaranga	Macaranga.conifera	27.4
Bangkirai Hill	Bangkirai Hill	Dilleniaceae	Dillenia	Dillenia.reticulata	11.6
Bangkirai Hill	Bangkirai Hill	Euphorbiaceae	Macaranga	Macaranga.gigantea	21.3
Bangkirai Hill	Bangkirai Hill	Rutaceae	Melicope	Melicope.confusa	18.3
Bangkirai Hill	Bangkirai Hill	Euphorbiaceae	Macaranga	Macaranga.gigantea	19.3
Bangkirai Hill	Bangkirai Hill	Euphorbiaceae	Macaranga	Macaranga.conifera	11.2
Bangkirai Hill	Bangkirai Hill	Melastomataceae	Pternandra	Pternandra.rostrata	10.2
Bangkirai Hill	Bangkirai Hill	Euphorbiaceae	Macaranga	Macaranga.conifera	14.6
Bangkirai Hill	Bangkirai Hill	Asteraceae	Strobocalyx	Strobocalyx.arborea	18.8
Bangkirai Hill	Bangkirai Hill	Euphorbiaceae	Macaranga	Macaranga.conifera	16.6
Bangkirai Hill	Bangkirai Hill	Asteraceae	Strobocalyx	Strobocalyx.arborea	24.6
Bangkirai Hill	Bangkirai Hill	Euphorbiaceae	Macaranga	Macaranga.conifera	11.2
Bangkirai Hill	Bangkirai Hill	Euphorbiaceae	Macaranga	Macaranga.conifera	10.4
Bangkirai Hill	Bangkirai Hill	Euphorbiaceae	Macaranga	Macaranga.conifera	20.4
Bangkirai Hill	Bangkirai Hill	Euphorbiaceae	Macaranga	Macaranga.conifera	10.8
Bangkirai Hill	Bangkirai Hill	Lauraceae	Eusideroxylon	Eusideroxylon.zwageri	12.4
Bangkirai Hill	Bangkirai Hill	Lecythidaceae	Barringtonia	Barringtonia.reticulata	13.3
Bangkirai Hill	Bangkirai Hill	Euphorbiaceae	Macaranga	Macaranga.hypoleuca	10.5
Bangkirai Hill	Bangkirai Hill	Dilleniaceae	Dillenia	Dillenia.reticulata	14.5
Bangkirai Hill	Bangkirai Hill	Euphorbiaceae	Macaranga	Macaranga.conifera	12.3
Bangkirai Hill	Bangkirai Hill	Melastomataceae	Pternandra	Pternandra.sp.	11.4
Bangkirai Hill	Bangkirai Hill	Lauraceae	Litsea	Litsea.umbellata	10.9
Bangkirai Hill	Bangkirai Hill	Euphorbiaceae	Macaranga	Macaranga.conifera	15.3
Bangkirai Hill	Bangkirai Hill	Asteraceae	Strobocalyx	Strobocalyx.arborea	23.1
Bangkirai Hill	Bangkirai Hill	Rutaceae	Melicope	Melicope.confusa	20.4
Bangkirai Hill	Bangkirai Hill	Rutaceae	Melicope	Melicope.confusa	12.6
Bangkirai Hill	Bangkirai Hill	Euphorbiaceae	Macaranga	Macaranga.gigantea	24.8
Bangkirai Hill	Bangkirai Hill	Rubiaceae	Urophyllum	Urophyllum.sp.	11.8
Bangkirai Hill	Bangkirai Hill	Euphorbiaceae	Macaranga	Macaranga.gigantea	21.2
Bangkirai Hill	Bangkirai Hill	Euphorbiaceae	Macaranga	Macaranga.conifera	15.9
Bangkirai Hill	Bangkirai Hill	Phyllanthaceae	Baccaurea	Baccaurea.bracteata	11.5
Bangkirai Hill	Bangkirai Hill	Euphorbiaceae	Macaranga	Macaranga.conifera	17.2
Bangkirai Hill	Bangkirai Hill	Myristicaceae	Horsfieldia	Horsfieldia.sp.	11.6
Bangkirai Hill	Bangkirai Hill	Myristicaceae	Horsfieldia	Horsfieldia.sp.	11
Bangkirai Hill	Bangkirai Hill	Arecaceae	Pholidocarpus	Pholidocarpus.majadum	29
Bangkirai Hill	Bangkirai Hill	Dipterocarpaceae	Shorea	Shorea.leprosula	10.6
Bangkirai Hill	Bangkirai Hill	Asteraceae	Strobocalyx	Strobocalyx.arborea	21.5
Bangkirai Hill	Bangkirai Hill	Asteraceae	Strobocalyx	Strobocalyx.arborea	15.3
Bangkirai Hill	Bangkirai Hill	Arecaceae	Borassodendron	Borassodendron.borneense	36.6
Bangkirai Hill	Bangkirai Hill	Euphorbiaceae	Macaranga	Macaranga.gigantea	15
Bangkirai Hill	Bangkirai Hill	Malvaceae	Heritiera	Heritiera.elata	22.9
Bangkirai Hill	Bangkirai Hill	Dipterocarpaceae	Vatica	Vatica.umbonata	25.1
Bangkirai Hill	Bangkirai Hill	Olacaceae	Ochanostachys	Ochanostachys.amentacea	39.5
Bangkirai Hill	Bangkirai Hill	Annonaceae	Cananga	Cananga.odorata	14.6
Bangkirai Hill	Bangkirai Hill	Euphorbiaceae	Macaranga	Macaranga.gigantea	36.3
Bangkirai Hill	Bangkirai Hill	Elaeocarpaceae	Elaeocarpus	Elaeocarpus.stipularis	18.6
Bangkirai Hill	Bangkirai Hill	Malvaceae	Sterculia	Sterculia.rubiginosa	14
Bangkirai Hill	Bangkirai Hill	Euphorbiaceae	Macaranga	Macaranga.gigantea	28.2
Bangkirai Hill	Bangkirai Hill	Euphorbiaceae	Macaranga	Macaranga.conifera	14.8
Bangkirai Hill	Bangkirai Hill	Myristicaceae	Horsfieldia	Horsfieldia.sp.	11.8
Bangkirai Hill	Bangkirai Hill	Rubiaceae	Urophyllum	Urophyllum.sp.	12.7
Bangkirai Hill	Bangkirai Hill	Asteraceae	Strobocalyx	Strobocalyx.arborea	13.1
Bangkirai Hill	Bangkirai Hill	Moraceae	Artocarpus	Artocarpus.rigidus	15.5
Bangkirai Hill	Bangkirai Hill	Euphorbiaceae	Macaranga	Macaranga.hypoleuca	16.7
Bangkirai Hill	Bangkirai Hill	Rubiaceae	Urophyllum	Urophyllum.sp.	10.9
Bangkirai Hill	Bangkirai Hill	Myristicaceae	Knema	Knema.latifolia	10.2
Bangkirai Hill	Bangkirai Hill	Theaceae	Schima	Schima.wallichii	12.3
Bangkirai Hill	Bangkirai Hill	Phyllanthaceae	Bridelia	Bridelia.glauca	13.6
Bangkirai Hill	Bangkirai Hill	Lauraceae	Alseodaphne	Alseodaphne.elmeri	10.3
Bangkirai Hill	Bangkirai Hill	Sapindaceae	Nephelium	Nephelium.sp.	10.8
Bangkirai Hill	Bangkirai Hill	Melastomataceae	Pternandra	Pternandra.rostrata	10.1
Bangkirai Hill	Bangkirai Hill	Putranjivaceae	Drypetes	Drypetes.kikir	20.9
Bangkirai Hill	Bangkirai Hill	Fagaceae	Lithocarpus	Lithocarpus.sp.	12.3
Bangkirai Hill	Bangkirai Hill	Fagaceae	Lithocarpus	Lithocarpus.sp.	10.4
Bangkirai Hill	Bangkirai Hill	Dilleniaceae	Dillenia	Dillenia.reticulata	10.8
Bangkirai Hill	Bangkirai Hill	Hypericaceae	Cratoxylum	Cratoxylum.sumatranum	18.5
Bangkirai Hill	Bangkirai Hill	Dilleniaceae	Dillenia	Dillenia.reticulata	16.8
Bangkirai Hill	Bangkirai Hill	Phyllanthaceae	Baccaurea	Baccaurea.sp.	17.4
Bangkirai Hill	Bangkirai Hill	Myrtaceae	Syzygium	Syzygium.sp.	17.3
Bangkirai Hill	Bangkirai Hill	Fabaceae	Archidendron	Archidendron.microcarpum	13.1
Bhirawa	Bhirawa	Euphorbiaceae	Cleistanthus	Cleistanthus.sp.1	14.6	12
Bhirawa	Bhirawa	Meliaceae	Dysoxylum	Dysoxylum.sp.	11.5	12
Bhirawa	Bhirawa	Dipterocarpaceae	Hopea	Hopea.mengarawan	13.5	12
Bhirawa	Bhirawa	Dipterocarpaceae	Shorea	Shorea.parvistipulata	10.2	13
Bhirawa	Bhirawa	Dipterocarpaceae	Hopea	Hopea.mengarawan	51	38
Bhirawa	Bhirawa	Fabaceae	Koompassia	Koompassia.malaccensis	36.9	38
Bhirawa	Bhirawa	Dipterocarpaceae	Shorea	Shorea.pauciflora	33.4	45
Bhirawa	Bhirawa	Myrtaceae	Syzygium	Syzygium.tawahense	43.9	25
Bhirawa	Bhirawa	Sapindaceae	Xerospermum	Xerospermum.noronhianum	66.9	20
Bhirawa	Bhirawa	Dipterocarpaceae	Shorea	Shorea.parvifolia	43.3	25
Bhirawa	Bhirawa	Rosaceae	Prunus	Prunus.beccarii	20.1	20
Bhirawa	Bhirawa	Dipterocarpaceae	Shorea	Shorea.laevis	32.8	25
Bhirawa	Bhirawa	Dipterocarpaceae	Shorea	Shorea.pauciflora	13.1	10
Bhirawa	Bhirawa	Annonaceae	Monoon	Monoon.lateriflorum	30.3	25
Bhirawa	Bhirawa	Myrtaceae	Syzygium	Syzygium.tawahense	23.6	25
Bhirawa	Bhirawa	Annonaceae	Neo-uvaria	Neo-uvaria.sp.	14.3	20
Bhirawa	Bhirawa	Anacardiaceae	Gluta	Gluta.macrocarpa	12.1	15
Bhirawa	Bhirawa	Dipterocarpaceae	Vatica	Vatica.oblongifolia	26.8	20
Bhirawa	Bhirawa	Dipterocarpaceae	Shorea	Shorea.parvistipulata	51	35
Bhirawa	Bhirawa	Dipterocarpaceae	Shorea	Shorea.lamellata	54.1	40
Bhirawa	Bhirawa	Dipterocarpaceae	Shorea	Shorea.mujongensis	51	40
Bhirawa	Bhirawa	Euphorbiaceae	Macaranga	Macaranga.sp.1	21	20
Bhirawa	Bhirawa	Dipterocarpaceae	Shorea	Shorea.parvifolia	10.5	18
Bhirawa	Bhirawa	Dipterocarpaceae	Shorea	Shorea.parvifolia	10.2	18
Bhirawa	Bhirawa	Dipterocarpaceae	Shorea	Shorea.parvifolia	10	20
Bhirawa	Bhirawa	Myrtaceae	Syzygium	Syzygium.tawahense	21.3	25
Bhirawa	Bhirawa	Chrysobalanaceae	Parinari	Parinari.oblongifolia	12.1	17
Bhirawa	Bhirawa	Annonaceae	Maasia	Maasia.sumatrana	18.5	20
Bhirawa	Bhirawa	Lecythidaceae	Barringtonia	Barringtonia.macrostachya	15.3	16
Bhirawa	Bhirawa	Dipterocarpaceae	Shorea	Shorea.parvifolia	12.7	18
Bhirawa	Bhirawa	Lauraceae	Alseodaphne	Alseodaphne.sp.	16.6	22
Bhirawa	Bhirawa	Elaeocarpaceae	Elaeocarpus	Elaeocarpus.sp.1	13.4	19
Bhirawa	Bhirawa	Dipterocarpaceae	Shorea	Shorea.parvifolia	224	45
Bhirawa	Bhirawa	Myrtaceae	Syzygium	Syzygium.sp.	144	35
Bhirawa	Bhirawa	Dipterocarpaceae	Shorea	Shorea.ovalis	186	40
Bhirawa	Bhirawa	Dipterocarpaceae	Shorea	Shorea.smithiana	204	42
Bhirawa	Bhirawa	Anacardiaceae	Campnosperma	Campnosperma.auriculatum	124	30
Bhirawa	Bhirawa	Myristicaceae	Knema	Knema.pallens	107	35
Bhirawa	Bhirawa	Fagaceae	Lithocarpus	Lithocarpus.sp.	34.4	35
Bhirawa	Bhirawa	Dipterocarpaceae	Shorea	Shorea.parvifolia	10.5	15
Bhirawa	Bhirawa	Dipterocarpaceae	Shorea	Shorea.parvifolia	11.6	18
Bhirawa	Bhirawa	Dipterocarpaceae	Shorea	Shorea.smithiana	11.8	15
Bhirawa	Bhirawa	Meliaceae	Aglaia	Aglaia.sp.1	11.5	18
Bhirawa	Bhirawa	Meliaceae	Aglaia	Aglaia.sp.1	11.9	20
Bhirawa	Bhirawa	Dipterocarpaceae	Shorea	Shorea.ovalis	13.1	15
Bhirawa	Bhirawa	Burseraceae	Canarium	Canarium.littorale	28.3	25
Bhirawa	Bhirawa	Dipterocarpaceae	Shorea	Shorea.parvistipulata	64.3	35
Bhirawa	Bhirawa	Myrtaceae	Syzygium	Syzygium.sp.1	35	25
Bhirawa	Bhirawa	Lauraceae	Beilschmiedia	Beilschmiedia.sp.	15	15
Bhirawa	Bhirawa	Euphorbiaceae	Macaranga	Macaranga.conifera	29.9	22
Bhirawa	Bhirawa	Malvaceae	Sterculia	Sterculia.sp.	11.8	11
Bhirawa	Bhirawa	Dipterocarpaceae	Shorea	Shorea.ovalis	47.8	37
Bhirawa	Bhirawa	Fagaceae	Quercus	Quercus.sp.	54.1	4
Bhirawa	Bhirawa	Dipterocarpaceae	Shorea	Shorea.pauciflora	37.6	35
Bhirawa	Bhirawa	Euphorbiaceae	Cleistanthus	Cleistanthus.sp.1	15.9	15
Bhirawa	Bhirawa	Dipterocarpaceae	Hopea	Hopea.mengarawan	14	25
Bhirawa	Bhirawa	Lauraceae	Alseodaphne	Alseodaphne.sp.	14	22
Bhirawa	Bhirawa	Proteaceae	Helicia	Helicia.sp.	11.8	10
Bhirawa	Bhirawa	Meliaceae	Aglaia	Aglaia.tomentosa	16.2	15
Bhirawa	Bhirawa	Fabaceae	Dialium	Dialium.platysepalum	51	35
Bhirawa	Bhirawa	Dipterocarpaceae	Shorea	Shorea.inappendiculata	87.6	45
Bhirawa	Bhirawa	Lauraceae	Beilschmiedia	Beilschmiedia.sp.	41.4	35
Bhirawa	Bhirawa	Primulaceae	Ardisia	Ardisia.sp.	36.6	37
Bhirawa	Bhirawa	Myrtaceae	Rhodamnia	Rhodamnia.cinerea	35	30
Bhirawa	Bhirawa	Malvaceae	Heritiera	Heritiera.elata	11.5	6
Bhirawa	Bhirawa	Moraceae	Artocarpus	Artocarpus.anisophyllus	10.5	15
Bhirawa	Bhirawa	Myrtaceae	Syzygium	Syzygium.sp.1	51	37
Bhirawa	Bhirawa	Dipterocarpaceae	Shorea	Shorea.parvifolia	30.6	45
Bhirawa	Bhirawa	Myrtaceae	Syzygium	Syzygium.tawahense	49.4	40
Bhirawa	Bhirawa	Dipterocarpaceae	Shorea	Shorea.mujongensis	54.1	45
Bhirawa	Bhirawa	Dipterocarpaceae	Shorea	Shorea.parvistipulata	44.6	35
Bhirawa	Bhirawa	Myrtaceae	Syzygium	Syzygium.tawahense	54.1	45
Bhirawa	Bhirawa	Meliaceae	Aglaia	Aglaia.sp.	13.9	15
Bhirawa	Bhirawa	Myrtaceae	Syzygium	Syzygium.sp.1	10.8	15
Bhirawa	Bhirawa	Malvaceae	Scaphium	Scaphium.macropodum	46.2	38
Bhirawa	Bhirawa	Annonaceae	Monoon	Monoon.lateriflorum	32.2	35
Bhirawa	Bhirawa	Dipterocarpaceae	Shorea	Shorea.parvistipulata	37.9	40
Bhirawa	Bhirawa	Fabaceae	Koompassia	Koompassia.malaccensis	52.5	50
Bhirawa	Bhirawa	Dipterocarpaceae	Shorea	Shorea.lamellata	46.8	45
Bhirawa	Bhirawa	Dipterocarpaceae	Shorea	Shorea.parvistipulata	35.4	38
Bhirawa	Bhirawa	Dipterocarpaceae	Hopea	Hopea.mengarawan	27.1	20
Bhirawa	Bhirawa	Annonaceae	Monoon	Monoon.lateriflorum	25	35
Bhirawa	Bhirawa	Fagaceae	Lithocarpus	Lithocarpus.coopertus	14.2	12
Bhirawa	Bhirawa	Dipterocarpaceae	Shorea	Shorea.parvifolia	13.7	45
Bhirawa	Bhirawa	Lecythidaceae	Barringtonia	Barringtonia.macrostachya	51.9	40
Bhirawa	Bhirawa	Lauraceae	Litsea	Litsea.sp.	43	35
Bhirawa	Bhirawa	Dipterocarpaceae	Shorea	Shorea.parvifolia	60.5	50
Bhirawa	Bhirawa	Elaeocarpaceae	Elaeocarpus	Elaeocarpus.sp.1	36	35
Bhirawa	Bhirawa	Dipterocarpaceae	Shorea	Shorea.parvifolia	41.4	45
Bhirawa	Bhirawa	Theaceae	Schima	Schima.wallichii	55.7	50
Bhirawa	Bhirawa	Burseraceae	Dacryodes	Dacryodes.rostrata	46.8	45
Bhirawa	Bhirawa	Myrtaceae	Syzygium	Syzygium.sp.	19.4	15
Bhirawa	Bhirawa	Euphorbiaceae	Mallotus	Hancea.penangensis	12.4	18
Bhirawa	Bhirawa	Dipterocarpaceae	Hopea	Hopea.mengarawan	15.8	15
Bhirawa	Bhirawa	Dipterocarpaceae	Hopea	Hopea.mengarawan	13.7	15
Bhirawa	Bhirawa	Myrtaceae	Syzygium	Syzygium.sp.	10.8	12
Bhirawa	Bhirawa	Myrtaceae	Syzygium	Syzygium.sp.	17.8	15
Bhirawa	Bhirawa	Burseraceae	Dacryodes	Dacryodes.rostrata	17.2	14
Bhirawa	Bhirawa	Sapotaceae	Madhuca	Madhuca.kingiana	15.9	14
Bhirawa	Bhirawa	Sapotaceae	Madhuca	Madhuca.kingiana	10.8	8
Bhirawa	Bhirawa	Clusiaceae	Garcinia	Garcinia.nervosa	44.9	30
Bhirawa	Bhirawa	Dipterocarpaceae	Hopea	Hopea.mengarawan	47.1	45
Bhirawa	Bhirawa	Myrtaceae	Syzygium	Syzygium.sp.	40.4	40
Bhirawa	Bhirawa	Myrtaceae	Syzygium	Syzygium.sp.	13.7	40
Bhirawa	Bhirawa	Myrtaceae	Syzygium	Syzygium.tawahense	22.6	35
Bhirawa	Bhirawa	Burseraceae	Dacryodes	Dacryodes.costata	11.1	30
Bhirawa	Bhirawa	Fabaceae	Koompassia	Koompassia.malaccensis	18.5	25
Bhirawa	Bhirawa	Euphorbiaceae	Mallotus	Hancea.penangensis	14.6	22
Bhirawa	Bhirawa	Euphorbiaceae	Cleistanthus	Cleistanthus.sp.1	12.7	20
Bhirawa	Bhirawa	Sapotaceae	Madhuca	Madhuca.kingiana	36.9	12
Bhirawa	Bhirawa	Myrtaceae	Syzygium	Syzygium.tawahense	35.4	40
Bhirawa	Bhirawa	Dipterocarpaceae	Shorea	Shorea.parvistipulata	46.8	45
Bhirawa	Bhirawa	Dipterocarpaceae	Shorea	Shorea.pauciflora	47.8	40
Bhirawa	Bhirawa	Dipterocarpaceae	Shorea	Shorea.parvifolia	51	45
Bhirawa	Bhirawa	Lauraceae	Beilschmiedia	Beilschmiedia.sp.	35	35
Bhirawa	Bhirawa	Fabaceae	Dialium	Dialium.indum	80	55
Bhirawa	Bhirawa	Sapotaceae	Madhuca	Madhuca.kingiana	10.5	9
Bhirawa	Bhirawa	Meliaceae	Aglaia	Aglaia.sp.	12.7	13
Bhirawa	Bhirawa	Icacinaceae	Stemonurus	Stemonurus.scorpioides	12.7	15
Bhirawa	Bhirawa	Dipterocarpaceae	Shorea	Shorea.parvifolia	23.6	20
Bhirawa	Bhirawa	Lecythidaceae	Barringtonia	Barringtonia.macrostachya	11.6	15
Bhirawa	Bhirawa	Sapotaceae	Madhuca	Madhuca.kingiana	10.8	15
Bhirawa	Bhirawa	Sapotaceae	Madhuca	Madhuca.kingiana	24.8	18
Bhirawa	Bhirawa	Tetrameristaceae	Tetramerista	Tetramerista.glabra	38.2	25
Bhirawa	Bhirawa	Dipterocarpaceae	Shorea	Shorea.pauciflora	57	40
Bhirawa	Bhirawa	Moraceae	Artocarpus	Artocarpus.rigidus	41.4	35
Bhirawa	Bhirawa	Dipterocarpaceae	Shorea	Shorea.parvifolia	60.5	50
Bhirawa	Bhirawa	Centroplacaceae	Bhesa	Bhesa.paniculata	11.1	18
Bhirawa	Bhirawa	Fabaceae	Koompassia	Koompassia.malaccensis	17.8	18
Bhirawa	Bhirawa	Clusiaceae	Mesua	Messua.sp.	11.1	15
Bhirawa	Bhirawa	Dipterocarpaceae	Vatica	Vatica.oblongifolia	11.5	15
Bhirawa	Bhirawa	Moraceae	Artocarpus	Artocarpus.sp.	20.1	15
Bhirawa	Bhirawa	Dipterocarpaceae	Shorea	Shorea.parvistipulata	18.5	17
Bhirawa	Bhirawa	Myrtaceae	Syzygium	Syzygium.sp.	20.7	25
Bhirawa	Bhirawa	Burseraceae	Canarium	Canarium.littorale	10.5	25
Bhirawa	Bhirawa	Theaceae	Schima	Schima.wallichii	42.4	35
Bhirawa	Bhirawa	Theaceae	Schima	Schima.wallichii	39.5	40
Bhirawa	Bhirawa	Lauraceae	Beilschmiedia	Beilschmiedia.sp.	49.4	35
Bhirawa	Bhirawa	Dipterocarpaceae	Shorea	Shorea.leprosula	62.1	45
Bhirawa	Bhirawa	Theaceae	Schima	Schima.wallichii	69.1	40
Bhirawa	Bhirawa	Sapotaceae	Madhuca	Madhuca.kingiana	16.9	15
Bhirawa	Bhirawa	Sapotaceae	Madhuca	Madhuca.kingiana	10.8	15
Bhirawa	Bhirawa	Dipterocarpaceae	Shorea	Shorea.pauciflora	15.9	12
Bhirawa	Bhirawa	Flacourtiaceae	Hydnocarpus	Hydnocarpus.sp.	10.4	14
Bhirawa	Bhirawa	Fagaceae	Lithocarpus	Lithocarpus.sp.	10.2	13
Bhirawa	Bhirawa	Sapotaceae	Madhuca	Madhuca.kingiana	19.4	19
Bhirawa	Bhirawa	Sapotaceae	Madhuca	Madhuca.kingiana	14.3	15
Bhirawa	Bhirawa	Lauraceae	Alseodaphne	Alseodaphne.sp.	46.2	30
Bhirawa	Bhirawa	Dipterocarpaceae	Shorea	Shorea.laevis	89.2	45
Bhirawa	Bhirawa	Dipterocarpaceae	Shorea	Shorea.lamellata	82.2	45
Bhirawa	Bhirawa	Fabaceae	Koompassia	Koompassia.malaccensis	57.3	45
Bhirawa	Bhirawa	Annonaceae	Xylopia	Xylopia.sp.	43.6	30
Bhirawa	Bhirawa	Dipterocarpaceae	Shorea	Shorea.parvistipulata	47.8	40
Bhirawa	Bhirawa	Sapotaceae	Madhuca	Madhuca.kingiana	23.6	15
Bhirawa	Bhirawa	Euphorbiaceae	Paracroton	Paracroton.pendulus	21.5	15
Bhirawa	Bhirawa	Dipterocarpaceae	Vatica	Vatica.sarawakensis	19.4	18
Bhirawa	Bhirawa	Clusiaceae	Mesua	Messua.sp.	13.1	14
Bhirawa	Bhirawa	Myrtaceae	Syzygium	Syzygium.tawahense	17.8	15
Bhirawa	Bhirawa	Cannabaceae	Gironniera	Gironniera.nervosa	20.7	18
Bhirawa	Bhirawa	Dipterocarpaceae	Shorea	Shorea.parvifolia	15.3	17
Bhirawa	Bhirawa	Olacaceae	Strombosia	Strombosia.ceylanica	10.7	15
Bhirawa	Bhirawa	Dipterocarpaceae	Shorea	Shorea.parvifolia	42.7	45
Bhirawa	Bhirawa	Dipterocarpaceae	Shorea	Shorea.parvifolia	63.1	45
Bhirawa	Bhirawa	Dipterocarpaceae	Shorea	Shorea.inappendiculata	51	40
Bhirawa	Bhirawa	Dipterocarpaceae	Shorea	Shorea.lamellata	71	45
Bhirawa	Bhirawa	Myrtaceae	Syzygium	Syzygium.tawahense	13.4	15
Bhirawa	Bhirawa	Clusiaceae	Garcinia	Garcinia.parvifolia	18.5	10
Bhirawa	Bhirawa	Malvaceae	Scaphium	Scaphium.macropodum	11.1	15
Bhirawa	Bhirawa	Polygalaceae	Xanthophyllum	Xanthophyllum.sp.1	10.5	10
Bhirawa	Bhirawa	Malvaceae	Pentace	Pentace.triptera	38.2	40
Bhirawa	Bhirawa	Dipterocarpaceae	Shorea	Shorea.mujongensis	66.9	45
Bhirawa	Bhirawa	Dipterocarpaceae	Hopea	Hopea.mengarawan	35	30
Bhirawa	Bhirawa	Annonaceae	Mezzettia	Mezzettia.parviflora	35	40
Bhirawa	Bhirawa	Burseraceae	Canarium	Canarium.littorale	15.3	14
Bhirawa	Bhirawa	Myrtaceae	Syzygium	Syzygium.staffianum	14.6	14
Bhirawa	Bhirawa	Dipterocarpaceae	Vatica	Vatica.oblongifolia	14.6	20
Bhirawa	Bhirawa	Euphorbiaceae	Macaranga	Macaranga.hypoleuca	11.8	15
Bhirawa	Bhirawa	Lauraceae	Litsea	Litsea.sp.	21.3	18
Bhirawa	Bhirawa	Aquifoliaceae	Ilex	Ilex.sp.	10.5	10
Bhirawa	Bhirawa	Fagaceae	Lithocarpus	Lithocarpus.sp.	18.5	15
Bhirawa	Bhirawa	Fagaceae	Lithocarpus	Lithocarpus.coopertus	12.7	15
Bhirawa	Bhirawa	Lauraceae	Litsea	Litsea.sp.	11.9	15
Bhirawa	Bhirawa	Dipterocarpaceae	Shorea	Shorea.parvistipulata	32.5	40
Bhirawa	Bhirawa	Burseraceae	Dacryodes	Dacryodes.rostrata	47.8	45
Bhirawa	Bhirawa	Tetrameristaceae	Tetramerista	Tetramerista.glabra	66.2	40
Bhirawa	Bhirawa	Polygalaceae	Xanthophyllum	Xanthophyllum.sp.	19.1	15
Bhirawa	Bhirawa	Magnoliaceae	Magnolia	Magnolia.laasia	11.1	10
Bhirawa	Bhirawa	Aquifoliaceae	Ilex	Ilex.sp.	10	12
Bhirawa	Bhirawa	Dipterocarpaceae	Hopea	Hopea.mengarawan	35.4	35
Bhirawa	Bhirawa	Dipterocarpaceae	Shorea	Shorea.pauciflora	70.1	40
Bhirawa	Bhirawa	Dipterocarpaceae	Hopea	Hopea.mengarawan	37.3	37
Bhirawa	Bhirawa	Polygalaceae	Xanthophyllum	Xanthophyllum.stipitatum	51	35
Bhirawa	Bhirawa	Dipterocarpaceae	Hopea	Hopea.mengarawan	51	42
Bhirawa	Bhirawa	Dipterocarpaceae	Shorea	Shorea.lamellata	66.9	45
Bhirawa	Bhirawa	Putranjivaceae	Drypetes	Drypetes.longifolia	12.7	15
Bhirawa	Bhirawa	Lecythidaceae	Planchonia	Planchonia.valida	14.6	14
Bhirawa	Bhirawa	Sapotaceae	Madhuca	Madhuca.kingiana	15.3	16
Bhirawa	Bhirawa	Dipterocarpaceae	Shorea	Shorea.parvistipulata	28	18
Bhirawa	Bhirawa	Dipterocarpaceae	Hopea	Hopea.mengarawan	20.4	18
Bhirawa	Bhirawa	Thymelaeaceae	Gonystylus	Gonystylus.affinis	21	19
Bhirawa	Bhirawa	Myrtaceae	Syzygium	Syzygium.tawahense	11.8	15
Bhirawa	Bhirawa	Dipterocarpaceae	Hopea	Hopea.mengarawan	28.7	22
Bhirawa	Bhirawa	Clusiaceae	Garcinia	Garcinia.parvifolia	28.3	25
Bhirawa	Bhirawa	Moraceae	Artocarpus	Artocarpus.elasticus	41.4	35
Bhirawa	Bhirawa	Dipterocarpaceae	Shorea	Shorea.pauciflora	95.5	40
Bhirawa	Bhirawa	Myrtaceae	Syzygium	Syzygium.tawahense	57.3	35
Bhirawa	Bhirawa	Myrtaceae	Syzygium	Syzygium.tawahense	35.7	35
Bhirawa	Bhirawa	Thymelaeaceae	Gonystylus	Gonystylus.affinis	13.4	16
Bhirawa	Bhirawa	Euphorbiaceae	Paracroton	Paracroton.pendulus	20.4	15
Bhirawa	Bhirawa	Putranjivaceae	Drypetes	Drypetes.longifolia	11.1	13
Bhirawa	Bhirawa	Dipterocarpaceae	Shorea	Shorea.parvifolia	22	20
Bhirawa	Bhirawa	Clusiaceae	Garcinia	Garcinia.sp.	10.4	10
Bhirawa	Bhirawa	Annonaceae	Maasia	Maasia.sumatrana	13.7	10
Bhirawa	Bhirawa	Putranjivaceae	Drypetes	Drypetes.longifolia	10	10
Bhirawa	Bhirawa	Lauraceae	Beilschmiedia	Beilschmiedia.sp.	18.5	12
Bhirawa	Bhirawa	Dipterocarpaceae	Shorea	Shorea.pauciflora	55.7	35
Bhirawa	Bhirawa	Myrtaceae	Syzygium	Syzygium.tawahense	47.8	35
Bhirawa	Bhirawa	Dipterocarpaceae	Shorea	Shorea.smithiana	127.4	50
Bhirawa	Bhirawa	Myrtaceae	Syzygium	Syzygium.tawahense	11.5	15
Bhirawa	Bhirawa	Rutaceae	Acronychia	Acronychia.sp.	17.2	18
Bhirawa	Bhirawa	Dipterocarpaceae	Vatica	Vatica.umbonata	12.4	15
Bhirawa	Bhirawa	Primulaceae	Ardisia	Ardisia.sp.	10.8	12
Bhirawa	Bhirawa	Cannabaceae	Gironniera	Gironniera.nervosa	43	30
Bhirawa	Bhirawa	Dipterocarpaceae	Shorea	Shorea.smithiana	61.8	45
Bhirawa	Bhirawa	Moraceae	Artocarpus	Artocarpus.anisophyllus	63.7	40
Bhirawa	Bhirawa	Myrtaceae	Syzygium	Syzygium.tawahense	43.9	40
Bhirawa	Bhirawa	Annonaceae	Xylopia	Xylopia.stenopetala	19.7	15
Bhirawa	Bhirawa	Sapindaceae	Dimocarpus	Dimocarpus.longan	20.4	16
Bhirawa	Bhirawa	Putranjivaceae	Drypetes	Drypetes.longifolia	16.2	17
Bhirawa	Bhirawa	Phyllanthaceae	Aporosa	Aporosa.subcaudata	15	15
Bhirawa	Bhirawa	Dipterocarpaceae	Shorea	Shorea.smithiana	10.2	15
Bhirawa	Bhirawa	Fagaceae	Castanopsis	Castanopsis.motleyana	45.9	35
Bhirawa	Bhirawa	Cannabaceae	Gironniera	Gironniera.nervosa	46.5	37
Bhirawa	Bhirawa	Dipterocarpaceae	Shorea	Shorea.laevis	69.4	45
Bhirawa	Bhirawa	Rutaceae	Acronychia	Acronychia.sp.	36.9	25
Bhirawa	Bhirawa	Dipterocarpaceae	Shorea	Shorea.pauciflora	41.1	40
Bhirawa	Bhirawa	Annonaceae	Polyalthia	Polyalthia.sp.	19.1	25
Bhirawa	Bhirawa	Polygalaceae	Xanthophyllum	Xanthophyllum.discolor	12.7	15
Bhirawa	Bhirawa	Malvaceae	Pentace	Pentace.triptera	34.7	35
Bhirawa	Bhirawa	Euphorbiaceae	Cleistanthus	Cleistanthus.sp.1	21	15
Bhirawa	Bhirawa	Myrtaceae	Syzygium	Syzygium.sp.1	55.7	30
Bhirawa	Bhirawa	Dipterocarpaceae	Shorea	Shorea.parvistipulata	35	30
Bhirawa	Bhirawa	Peraceae	Chaetocarpus	Chaetocarpus.castanocarpus	39.8	35
Bhirawa	Bhirawa	Myrtaceae	Syzygium	Syzygium.tawahense	38.2	35
Bhirawa	Bhirawa	Dipterocarpaceae	Shorea	Shorea.smithiana	75.5	48
Bhirawa	Bhirawa	Fabaceae	Koompassia	Koompassia.malaccensis	44.6	40
Bhirawa	Bhirawa	Tetrameristaceae	Tetramerista	Tetramerista.glabra	76.4	35
Bhirawa	Bhirawa	Hypericaceae	Cratoxylum	Cratoxylum.sumatranum	15.9	17
Bhirawa	Bhirawa	Phyllanthaceae	Glochidion	Glochidion.sericeum	18.8	17
Bhirawa	Bhirawa	Fagaceae	Lithocarpus	Lithocarpus.coopertus	14.3	16
Bhirawa	Bhirawa	Dipterocarpaceae	Shorea	Shorea.parvifolia	17.8	16
Bhirawa	Bhirawa	Dipterocarpaceae	Shorea	Shorea.laevis	36.9	35
Bhirawa	Bhirawa	Polygalaceae	Xanthophyllum	Xanthophyllum.amoenum	48.7	40
Bhirawa	Bhirawa	Dipterocarpaceae	Shorea	Shorea.parvifolia	55.1	45
Bhirawa	Bhirawa	Burseraceae	Santiria	Santiria.oblongifolia	47.8	45
Bhirawa	Bhirawa	Pentaphylacaceae	Adinandra	Adinandra.sp.	94.9	45
Bhirawa	Bhirawa	Dipterocarpaceae	Vatica	Vatica.umbonata	42	40
Bhirawa	Bhirawa	Myrtaceae	Syzygium	Syzygium.sp.	11.8	15
Bhirawa	Bhirawa	Clusiaceae	Garcinia	Garcinia.parvifolia	12.3	15
Bhirawa	Bhirawa	Euphorbiaceae	Cleistanthus	Cleistanthus.sp.1	11.1	15
Bhirawa	Bhirawa	Sapotaceae	Madhuca	Madhuca.kingiana	20.4	20
Bhirawa	Bhirawa	Euphorbiaceae	Cleistanthus	Cleistanthus.sp.1	10.7	15
Bhirawa	Bhirawa	Myrtaceae	Syzygium	Syzygium.sp.	17.8	20
Bhirawa	Bhirawa	Elaeocarpaceae	Elaeocarpus	Elaeocarpus.sp.2	15.3	15
Bhirawa	Bhirawa	Dipterocarpaceae	Shorea	Shorea.parvifolia	13.7	15
Bhirawa	Bhirawa	Myrtaceae	Syzygium	Syzygium.tawahense	14.2	20
Bhirawa	Bhirawa	Icacinaceae	Stemonurus	Stemonurus.sp.	15.3	20
Bhirawa	Bhirawa	Myrtaceae	Syzygium	Syzygium.tawahense	11.1	20
Bhirawa	Bhirawa	Anacardiaceae	Gluta	Gluta.macrocarpa	17.8	20
Bhirawa	Bhirawa	Dipterocarpaceae	Shorea	Shorea.parvistipulata	51	35
Bhirawa	Bhirawa	Theaceae	Schima	Schima.wallichii	63.7	39
Bhirawa	Bhirawa	Dipterocarpaceae	Shorea	Shorea.pauciflora	73.2	45
Bhirawa	Bhirawa	Dipterocarpaceae	Shorea	Shorea.parvifolia	20.4	25
Bhirawa	Bhirawa	Fagaceae	Lithocarpus	Lithocarpus.coopertus	18.5	25
Bhirawa	Bhirawa	Dipterocarpaceae	Shorea	Shorea.parvifolia	17.5	23
Bhirawa	Bhirawa	Fagaceae	Lithocarpus	Lithocarpus.coopertus	28	22
Bhirawa	Bhirawa	Dipterocarpaceae	Shorea	Shorea.parvistipulata	20.7	22
Bhirawa	Bhirawa	Dipterocarpaceae	Shorea	Shorea.pauciflora	43.6	35
Bhirawa	Bhirawa	Anacardiaceae	Mangifera	Mangifera.sp.	62.1	45
Bhirawa	Bhirawa	Dipterocarpaceae	Shorea	Shorea.parvistipulata	57.3	37
Bhirawa	Bhirawa	Myrtaceae	Syzygium	Syzygium.sp.1	14.3	18
Bhirawa	Bhirawa	Malvaceae	Scaphium	Scaphium.macropodum	11.1	12
Bhirawa	Bhirawa	Fagaceae	Quercus	Quercus.sp.	13.4	10
Bhirawa	Bhirawa	Fagaceae	Lithocarpus	Lithocarpus.gracilis	28	20
Bhirawa	Bhirawa	Dipterocarpaceae	Shorea	Shorea.parvifolia	10.8	20
Bhirawa	Bhirawa	Dipterocarpaceae	Shorea	Shorea.parvifolia	12.4	20
Bhirawa	Bhirawa	Myrtaceae	Syzygium	Syzygium.sp.1	15.9	20
Bhirawa	Bhirawa	Proteaceae	Helicia	Helicia.sp.	51	30
Bhirawa	Bhirawa	Dipterocarpaceae	Shorea	Shorea.parvistipulata	54.1	45
Bhirawa	Bhirawa	Fabaceae	Dialium	Dialium.platysepalum	52.9	45
Bhirawa	Bhirawa	Burseraceae	Dacryodes	Dacryodes.costata	39.2	45
Bhirawa	Bhirawa	Dipterocarpaceae	Shorea	Shorea.parvistipulata	62.4	45
Bhirawa	Bhirawa	Euphorbiaceae	Macaranga	Macaranga.hypoleuca	18.2	16
Bhirawa	Bhirawa	Hypericaceae	Cratoxylum	Cratoxylum.sumatranum	15	15
Bhirawa	Bhirawa	Malvaceae	Pentace	Pentace.triptera	13.7	14
Bhirawa	Bhirawa	Fagaceae	Lithocarpus	Lithocarpus.sp.	11.8	16
Bhirawa	Bhirawa	Lauraceae	Litsea	Litsea.sp.	17.5	17
Bhirawa	Bhirawa	Dipterocarpaceae	Shorea	Shorea.parvifolia	56.7	45
Bhirawa	Bhirawa	Lauraceae	Alseodaphne	Alseodaphne.sp.	58.3	38
Bhirawa	Bhirawa	Myrtaceae	Syzygium	Syzygium.tawahense	57.3	35
Bhirawa	Bhirawa	Dipterocarpaceae	Shorea	Shorea.pauciflora	57.3	45
Bhirawa	Bhirawa	Dipterocarpaceae	Shorea	Shorea.parvistipulata	48.4	45
Bhirawa	Bhirawa	Dipterocarpaceae	Shorea	Shorea.pauciflora	64.3
Bhirawa	Bhirawa	Ebenaceae	Diospyros	Diospyros.borneensis	20.7	22
Bhirawa	Bhirawa	Annonaceae	Maasia	Maasia.sumatrana	11.5	15
Bhirawa	Bhirawa	Euphorbiaceae	Blumeodendron	Blumeodendron.subrotundifolium	33.8	25
Bhirawa	Bhirawa	Dipterocarpaceae	Shorea	Shorea.parvifolia	11.1	12
Bhirawa	Bhirawa	Dipterocarpaceae	Vatica	Vatica.oblongifolia	11.5	13
Bhirawa	Bhirawa	Lauraceae	Cryptocarya	Cryptocarya.sp.	11.8	10
Bhirawa	Bhirawa	Apocynaceae	Alstonia	Alstonia.iwahigensis	14.3	7
Bhirawa	Bhirawa	Fabaceae	Dialium	Dialium.platysepalum	13.7	15
Bhirawa	Bhirawa	Dipterocarpaceae	Shorea	Shorea.ovalis	71.7	45
Bhirawa	Bhirawa	Dipterocarpaceae	Shorea	Shorea.pauciflora	45.2	45
Bhirawa	Bhirawa	Podocarpaceae	Nageia	Nageia.wallichiana	35.4	35
Bhirawa	Bhirawa	Myrtaceae	Syzygium	Syzygium.sp.	30.3	30
Bhirawa	Bhirawa	Myrtaceae	Syzygium	Syzygium.tawahense	12.6	15
Bhirawa	Bhirawa	Annonaceae	Maasia	Maasia.sumatrana	14.3	15
Bhirawa	Bhirawa	Elaeocarpaceae	Elaeocarpus	Elaeocarpus.sp.	51	45
Bhirawa	Bhirawa	Polygalaceae	Xanthophyllum	Xanthophyllum.stipitatum	44.6	40
Bhirawa	Bhirawa	Dipterocarpaceae	Shorea	Shorea.parvistipulata	60.5	45
Bhirawa	Bhirawa	Dipterocarpaceae	Shorea	Shorea.parvifolia	52.5	45
Bhirawa	Bhirawa	Hypericaceae	Cratoxylum	Cratoxylum.sumatranum	18.5	15
Bhirawa	Bhirawa	Melastomataceae	Memecylon	Memecylon.sp.1	10.8	15
Bhirawa	Bhirawa	Euphorbiaceae	Cleistanthus	Cleistanthus.sp.1	11.5	10
Bhirawa	Bhirawa	Dipterocarpaceae	Shorea	Shorea.ovalis	146.5	50
Bhirawa	Bhirawa	Dilleniaceae	Dillenia	Dillenia.reticulata	47.8	30
Bhirawa	Bhirawa	Dipterocarpaceae	Shorea	Shorea.parvistipulata	17.8	18
Bhirawa	Bhirawa	Sapotaceae	Madhuca	Madhuca.kingiana	22.9	18
Bhirawa	Bhirawa	Cornaceae	Mastixia	Mastixia.sp.	18.2	16
Bhirawa	Bhirawa	Lauraceae	Litsea	Litsea.sp.	16.9	16
Bhirawa	Bhirawa	Dipterocarpaceae	Hopea	Hopea.mengarawan	29.6	22
Bhirawa	Bhirawa	Hypericaceae	Cratoxylum	Cratoxylum.sumatranum	16.6	15
Bhirawa	Bhirawa	Lauraceae	Alseodaphne	Alseodaphne.sp.	16.9	15
Bhirawa	Bhirawa	Fagaceae	Lithocarpus	Lithocarpus.gracilis	49.4	30
Bhirawa	Bhirawa	Theaceae	Schima	Schima.wallichii	77.1	40
Bhirawa	Bhirawa	Dipterocarpaceae	Shorea	Shorea.smithiana	98.7	50
Bhirawa	Bhirawa	Fagaceae	Lithocarpus	Lithocarpus.gracilis	57.3	40
Bhirawa	Bhirawa	Dipterocarpaceae	Hopea	Hopea.mengarawan	30.9	30
Bhirawa	Bhirawa	Sapotaceae	Madhuca	Madhuca.kingiana	12.1	18
Bhirawa	Bhirawa	Dipterocarpaceae	Shorea	Shorea.parvifolia	16.9	20
Bhirawa	Bhirawa	Dipterocarpaceae	Hopea	Hopea.dryobalanoides	17.2	20
Bhirawa	Bhirawa	Burseraceae	Santiria	Santiria.tomentosa	19.4	20
Bhirawa	Bhirawa	Dipterocarpaceae	Shorea	Shorea.lamellata	12.4	16
Bhirawa	Bhirawa	Dipterocarpaceae	Shorea	Shorea.pauciflora	21.3	15
Bhirawa	Bhirawa	Dipterocarpaceae	Shorea	Shorea.parvifolia	65.3	45
Bhirawa	Bhirawa	Dipterocarpaceae	Shorea	Shorea.mujongensis	88.2	50
Bhirawa	Bhirawa	Rubiaceae	Nauclea	Nauclea.sp.	37.9	45
Bhirawa	Bhirawa	Dipterocarpaceae	Shorea	Shorea.parvistipulata	35	35
Bhirawa	Bhirawa	Euphorbiaceae	Cleistanthus	Cleistanthus.sp.1	12.1	12
Bhirawa	Bhirawa	Clusiaceae	Garcinia	Garcinia.sp.1	11.1	12
Bhirawa	Bhirawa	Fagaceae	Lithocarpus	Lithocarpus.coopertus	16.2	20
Bhirawa	Bhirawa	Elaeocarpaceae	Elaeocarpus	Elaeocarpus.sp.1	10.5	15
Bhirawa	Bhirawa	Myrtaceae	Syzygium	Syzygium.sp.	38.2	35
Bhirawa	Bhirawa	Dipterocarpaceae	Hopea	Hopea.mengarawan	40.8	40
Bhirawa	Bhirawa	Malvaceae	Durio	Durio.graveolens	49.4	50
Bhirawa	Bhirawa	Dipterocarpaceae	Shorea	Shorea.lamellata	42.4	40
Bhirawa	Bhirawa	Dipterocarpaceae	Shorea	Shorea.parvistipulata	51	35
Bhirawa	Bhirawa	Dipterocarpaceae	Shorea	Shorea.parvifolia	18.8	20
Bhirawa	Bhirawa	Fagaceae	Lithocarpus	Lithocarpus.sp.	20.5	20
Bhirawa	Bhirawa	Fagaceae	Lithocarpus	Lithocarpus.coopertus	24.8	20
Bhirawa	Bhirawa	Rhizophoraceae	Carallia	Carallia.brachiata	27.1	20
Bhirawa	Bhirawa	Dipterocarpaceae	Vatica	Vatica.umbonata	35	35
Bhirawa	Bhirawa	Dipterocarpaceae	Shorea	Shorea.parvifolia	56.1	45
Bhirawa	Bhirawa	Burseraceae	Dacryodes	Dacryodes.rostrata	17.5	15
Bhirawa	Bhirawa	Sapotaceae	Madhuca	Madhuca.kingiana	20.4	16
Bhirawa	Bhirawa	Moraceae	Artocarpus	Artocarpus.anisophyllus	13.1	16
Bhirawa	Bhirawa	Malvaceae	Pentace	Pentace.triptera	15	16
Bhirawa	Bhirawa	Myrtaceae	Syzygium	Syzygium.tawahense	14.3	15
Bhirawa	Bhirawa	Fagaceae	Castanopsis	Castanopsis.motleyana	36.6	25
Bhirawa	Bhirawa	Dipterocarpaceae	Shorea	Shorea.parvifolia	54.1	40
Bhirawa	Bhirawa	Dipterocarpaceae	Shorea	Shorea.parvifolia	70.1	45
Bhirawa	Bhirawa	Meliaceae	Aglaia	Aglaia.sp.	43.6	35
Bhirawa	Bhirawa	Sapotaceae	Palaquium	Palaquium.beccarianum	18.2	15
Bhirawa	Bhirawa	Elaeocarpaceae	Elaeocarpus	Elaeocarpus.sp.2	15	15
Bhirawa	Bhirawa	Annonaceae	Maasia	Maasia.sumatrana	14.3	13
Bhirawa	Bhirawa	Euphorbiaceae	Cleistanthus	Cleistanthus.sp.1	13.4	10
Bhirawa	Bhirawa	Fagaceae	Lithocarpus	Lithocarpus.sp.	24.8	20
Bhirawa	Bhirawa	Meliaceae	Aglaia	Aglaia.sp.	11.1	15
Bhirawa	Bhirawa	Elaeocarpaceae	Elaeocarpus	Elaeocarpus.sp.2	43	30
Bhirawa	Bhirawa	Cornaceae	Mastixia	Mastixia.sp.	43.6	35
Bhirawa	Bhirawa	Annonaceae	Mezzettia	Mezzettia.parviflora	49.4	35
Bhirawa	Bhirawa	Dipterocarpaceae	Shorea	Shorea.pauciflora	60.5	45
Bhirawa	Bhirawa	Fabaceae	Koompassia	Koompassia.malaccensis	51	40
Bhirawa	Bhirawa	Clusiaceae	Garcinia	Garcinia.sp.	13.1	15
Bhirawa	Bhirawa	Euphorbiaceae	Mallotus	Hancea.penangensis	11.1	12
Bhirawa	Bhirawa	Lauraceae	Litsea	Litsea.sp.	12.4	10
Bhirawa	Bhirawa	Moraceae	Artocarpus	Artocarpus.sp.	29.6	15
Bhirawa	Bhirawa	Fabaceae	Archidendron	Archidendron.sp.	56.4	40
Bhirawa	Bhirawa	Dipterocarpaceae	Shorea	Shorea.parvifolia	69.1	45
Bhirawa	Bhirawa	Myrtaceae	Syzygium	Syzygium.tawahense	57.3	40
Bhirawa	Bhirawa	Euphorbiaceae	Cleistanthus	Cleistanthus.sp.1	11.3	15
Bhirawa	Bhirawa	Myristicaceae	Gymnacranthera	Gymnacranthera.farquhariana	11	14
Bhirawa	Bhirawa	Rosaceae	Prunus	Prunus.beccarii	11.1	18
Bhirawa	Bhirawa	Rubiaceae	Tarenna	Tarenna.sp.	18.5	15
Bhirawa	Bhirawa	Sapotaceae	Madhuca	Madhuca.kingiana	12.7	8
Bhirawa	Bhirawa	Euphorbiaceae	Mallotus	Hancea.penangensis	10.8	10
Bhirawa	Bhirawa	Tetrameristaceae	Tetramerista	Tetramerista.glabra	41.7	25
Bhirawa	Bhirawa	Lauraceae	Alseodaphne	Alseodaphne.sp.	44.9	30
Bhirawa	Bhirawa	Dipterocarpaceae	Shorea	Shorea.parvistipulata	52.5	30
Bhirawa	Bhirawa	Burseraceae	Dacryodes	Dacryodes.costata	43.6	35
Bhirawa	Bhirawa	Dipterocarpaceae	Shorea	Shorea.parvistipulata	38.5	25
Bhirawa	Bhirawa	Lauraceae	Litsea	Litsea.sp.	11.5	11
Bhirawa	Bhirawa	Dipterocarpaceae	Shorea	Shorea.mujongensis	16.9	15
Bhirawa	Bhirawa	Myristicaceae	Knema	Knema.pallens	13.1	13
Bhirawa	Bhirawa	Thymelaeaceae	Gonystylus	Gonystylus.affinis	22	30
Bhirawa	Bhirawa	Myrtaceae	Syzygium	Syzygium.tawahense	30.3	30
Bhirawa	Bhirawa	Fabaceae	Sindora	Sindora.velutina	95.5	45
Bhirawa	Bhirawa	Fabaceae	Koompassia	Koompassia.malaccensis	36.6	40
Bhirawa	Bhirawa	Dipterocarpaceae	Shorea	Shorea.parvistipulata	45.9	40
Bhirawa	Bhirawa	Hypericaceae	Cratoxylum	Cratoxylum.sumatranum	57.3	40
Bhirawa	Bhirawa	Dipterocarpaceae	Shorea	Shorea.ovalis	90.1	45
Bhirawa	Bhirawa	Tetrameristaceae	Tetramerista	Tetramerista.glabra	65	35
Bhirawa	Bhirawa	Magnoliaceae	Magnolia	Magnolia.sp.	14.3	10
Bhirawa	Bhirawa	Annonaceae	Mezzettia	Mezzettia.parviflora	12.7	15
Bhirawa	Bhirawa	Sapotaceae	Madhuca	Madhuca.kingiana	11.9	12
Bhirawa	Bhirawa	Anacardiaceae	Gluta	Gluta.wallichii	12.4	15
Bhirawa	Bhirawa	Elaeocarpaceae	Elaeocarpus	Elaeocarpus.sp.1	18.2	15
Bhirawa	Bhirawa	Elaeocarpaceae	Elaeocarpus	Elaeocarpus.sp.1	22.3	18
Bhirawa	Bhirawa	Moraceae	Artocarpus	Artocarpus.rigidus	11.1	10
Bhirawa	Bhirawa	Elaeocarpaceae	Elaeocarpus	Elaeocarpus.sp.1	19.4	20
Bhirawa	Bhirawa	Dipterocarpaceae	Shorea	Shorea.parvifolia	10.8	15
Bhirawa	Bhirawa	Anacardiaceae	Gluta	Gluta.wallichii	11.1	15
Bhirawa	Bhirawa	Melastomataceae	Memecylon	Memecylon.sp.	13.1	15
Bhirawa	Bhirawa	Anacardiaceae	Gluta	Gluta.wallichii	15.9	25
Bhirawa	Bhirawa	Dipterocarpaceae	Shorea	Shorea.leprosula	59.6	45
Bhirawa	Bhirawa	Dipterocarpaceae	Shorea	Shorea.parvifolia	36	30
Bhirawa	Bhirawa	Euphorbiaceae	Macaranga	Macaranga.conifera	56.7	40
Bhirawa	Bhirawa	Hypericaceae	Cratoxylum	Cratoxylum.sumatranum	19.1	20
Bhirawa	Bhirawa	Meliaceae	Aglaia	Aglaia.sp.	14.5	17
Bhirawa	Bhirawa	Sapotaceae	Madhuca	Madhuca.kingiana	12.7	15
Bhirawa	Bhirawa	Moraceae	Artocarpus	Artocarpus.rigidus	28	20
Bhirawa	Bhirawa	Hypericaceae	Cratoxylum	Cratoxylum.sumatranum	35	35
Bhirawa	Bhirawa	Anacardiaceae	Campnosperma	Campnosperma.auriculatum	51	35
Bhirawa	Bhirawa	Polygalaceae	Xanthophyllum	Xanthophyllum.rufum	37.9	30
Bhirawa	Bhirawa	Styracaceae	Bruinsmia	Bruinsmia.styracoides	38.2	20
Sungai.Wain	Sungai.Wain	Malvaceae	Pentace	Pentace.laxiflora	28	20
Sungai.Wain	Sungai.Wain	Phyllanthaceae	Cleistanthus	Cleistanthus.sp.	18	20
Sungai.Wain	Sungai.Wain	Rubiaceae	Pleiocarpidia	Pleiocarpidia.sp.	17	22
Sungai.Wain	Sungai.Wain	Phyllanthaceae	Baccaurea	Baccaurea.bracteata	18	20
Sungai.Wain	Sungai.Wain	Sapotaceae	Palaquium	Palaquium.stenophyllum	13	15
Sungai.Wain	Sungai.Wain	Myristicaceae	Horsfieldia	Horsfieldia.sp.1	14	17
Sungai.Wain	Sungai.Wain	Euphorbiaceae	Moultonianthus	Moultonianthus.leembruggianus	18	12
Sungai.Wain	Sungai.Wain	Moraceae	Artocarpus	Artocarpus.elasticus	23	25
Sungai.Wain	Sungai.Wain	Euphorbiaceae	Macaranga	Macaranga.conifera	39	26
Sungai.Wain	Sungai.Wain	Sapotaceae	Palaquium	Palaquium.stenophyllum	21	20
Sungai.Wain	Sungai.Wain	Malvaceae	Pentace	Pentace.laxiflora	18	26
Sungai.Wain	Sungai.Wain	Moraceae	Artocarpus	Artocarpus.nitidus	21	25
Sungai.Wain	Sungai.Wain	Myrtaceae	Syzygium	Syzygium.sp.	15	14
Sungai.Wain	Sungai.Wain	Moraceae	Paratocarpus	Parartocarpus.bracteatus	20	20
Sungai.Wain	Sungai.Wain	Malvaceae	Pentace	Pentace.laxiflora	35	27
Sungai.Wain	Sungai.Wain	Lauraceae	Actinodaphne	Actinodaphne.glabra	17	19
Sungai.Wain	Sungai.Wain	Phyllanthaceae	Aporosa	Aporosa.octandra	23	24
Sungai.Wain	Sungai.Wain	Ebenaceae	Diospyros	Diospyros.pilosanthera	11	15
Sungai.Wain	Sungai.Wain	Melastomataceae	Pternandra	Pternandra.sp.	29	15
Sungai.Wain	Sungai.Wain	Malvaceae	Durio	Durio.oxleyanus	16	17
Sungai.Wain	Sungai.Wain	Malvaceae	Pentace	Pentace.laxiflora	16	22
Sungai.Wain	Sungai.Wain	Malvaceae	Pentace	Pentace.laxiflora	22	20
Sungai.Wain	Sungai.Wain	Arecaceae	Pholidocarpus	Pholidocarpus.majadum	33	30
Sungai.Wain	Sungai.Wain	Phyllanthaceae	Aporosa	Aporosa.subcaudata	11	10
Sungai.Wain	Sungai.Wain	Dipterocarpaceae	Hopea	Hopea.rudiformis	21	22
Sungai.Wain	Sungai.Wain	Myristicaceae	Horsfieldia	Horsfieldia.sp.1	15	15
Sungai.Wain	Sungai.Wain	Euphorbiaceae	Paracroton	Paracroton.pendulus	18	18
Sungai.Wain	Sungai.Wain	Chrysobalanaceae	Parinari	Parinari.oblongifolia	45	30
Sungai.Wain	Sungai.Wain	Euphorbiaceae	Paracroton	Paracroton.pendulus	27	24
Sungai.Wain	Sungai.Wain	Lauraceae	Litsea	Litsea.sp.	17	17
Sungai.Wain	Sungai.Wain	Myristicaceae	Horsfieldia	Horsfieldia.sp.1	26	22
Sungai.Wain	Sungai.Wain	Myrtaceae	Syzygium	Syzygium.sp.2	27	22
Sungai.Wain	Sungai.Wain	Thymelaeaceae	Aquilaria	Aquilaria.microcarpa	38	28
Sungai.Wain	Sungai.Wain	Olacaceae	Strombosia	Strombosia.javanica	48	16
Sungai.Wain	Sungai.Wain	Thymelaeaceae	Aquilaria	Aquilaria.microcarpa	32	27
Sungai.Wain	Sungai.Wain	Dipterocarpaceae	Vatica	Vatica.rassak	31	26
Sungai.Wain	Sungai.Wain	Sapotaceae	Palaquium	Palaquium.stenophyllum	16	16
Sungai.Wain	Sungai.Wain	Lauraceae	Litsea	Litsea.sp.	19	24
Sungai.Wain	Sungai.Wain	Meliaceae	Dysoxylum	Dysoxylum.sp.1	19	12
Sungai.Wain	Sungai.Wain	Myristicaceae	Horsfieldia	Horsfieldia.sp.1	12	17
Sungai.Wain	Sungai.Wain	Rubiaceae	Pleiocarpidia	Pleiocarpidia.sp.	11	15
Sungai.Wain	Sungai.Wain	Burseraceae	Santiria	Santiria.oblongifolia	12	20
Sungai.Wain	Sungai.Wain	Myrtaceae	Syzygium	Syzygium.sp.3	13	20
Sungai.Wain	Sungai.Wain	Lauraceae	Eusideroxylon	Eusideroxylon.zwageri	19	15
Sungai.Wain	Sungai.Wain	Lauraceae	Actinodaphne	Actinodaphne.glabra	17	15
Sungai.Wain	Sungai.Wain	Myristicaceae	Knema	Knema.percoriacea	20	20
Sungai.Wain	Sungai.Wain	Fabaceae	Dialium	Dialium.indum	33	29
Sungai.Wain	Sungai.Wain	Burseraceae	Santiria	Santiria.oblongifolia	19	22
Sungai.Wain	Sungai.Wain	Arecaceae	Pholidocarpus	Pholidocarpus.majadum	32	24
Sungai.Wain	Sungai.Wain	Fabaceae	Parkia	Parkia.timoriana	31	30
Sungai.Wain	Sungai.Wain	Apocynaceae	Alstonia	Alstonia.iwahigensis	16	14
Sungai.Wain	Sungai.Wain	Lauraceae	Eusideroxylon	Eusideroxylon.zwageri	13	15
Sungai.Wain	Sungai.Wain	Euphorbiaceae	Macaranga	Macaranga.conifera	23	20
Sungai.Wain	Sungai.Wain	Arecaceae	Pholidocarpus	Pholidocarpus.majadum	25	17
Sungai.Wain	Sungai.Wain	Rubiaceae	Prismatomeris	Prismatomeris.sp.	12	13
Sungai.Wain	Sungai.Wain	Lauraceae	Litsea	Litsea.sp.	14	18
Sungai.Wain	Sungai.Wain	Arecaceae	Pholidocarpus	Pholidocarpus.majadum	25	23
Sungai.Wain	Sungai.Wain	Moraceae	Artocarpus	Artocarpus.sp.	14	10
Sungai.Wain	Sungai.Wain	Lauraceae	Litsea	Litsea.sp.	12	17
Sungai.Wain	Sungai.Wain	Chrysobalanaceae	Parinari	Parinari.oblongifolia	12	16
Sungai.Wain	Sungai.Wain	Dipterocarpaceae	Vatica	Vatica.umbonata	11	14
Sungai.Wain	Sungai.Wain	Melastomataceae	Pternandra	Pternandra.sp.	15	16
Sungai.Wain	Sungai.Wain	Thymelaeaceae	Gonystylus	Gonystylus.consanguineus	16	18
Sungai.Wain	Sungai.Wain	Ebenaceae	Diospyros	Diospyros.pilosanthera	12	15
Sungai.Wain	Sungai.Wain	Arecaceae	Pholidocarpus	Pholidocarpus.majadum	30	15
Sungai.Wain	Sungai.Wain	Lauraceae	Eusideroxylon	Eusideroxylon.zwageri	29	18
Sungai.Wain	Sungai.Wain	Ebenaceae	Diospyros	Diospyros.sp.2	19	12
Sungai.Wain	Sungai.Wain	Myristicaceae	Horsfieldia	Horsfieldia.polyspherula	11	16
Sungai.Wain	Sungai.Wain	Myrtaceae	Syzygium	Syzygium.sp.1	25	22
Sungai.Wain	Sungai.Wain	Melastomataceae	Pternandra	Pternandra.galeata	17	16
Sungai.Wain	Sungai.Wain	Alangiaceae	Alangium	Alangium.javanicum	27	25
Sungai.Wain	Sungai.Wain	Myrtaceae	Syzygium	Syzygium.sp.4	23	16
Sungai.Wain	Sungai.Wain	Arecaceae	Oncosperma	Oncosperma.horridum	19	17
Sungai.Wain	Sungai.Wain	Moraceae	Artocarpus	Artocarpus.kemando	13	15
Sungai.Wain	Sungai.Wain	Lauraceae	Eusideroxylon	Eusideroxylon.zwageri	13	16
Sungai.Wain	Sungai.Wain	Phyllanthaceae	Cleistanthus	Cleistanthus.oblongifolius	12	13
Sungai.Wain	Sungai.Wain	Moraceae	Artocarpus	Artocarpus.kemando	11	15
Sungai.Wain	Sungai.Wain	Fagaceae	Castanopsis	Castanopsis.sp.	27	17
Sungai.Wain	Sungai.Wain	Ixonanthaceae	Ixonanthes	Ixonanthes.reticulata	13	12
Sungai.Wain	Sungai.Wain	Lauraceae	Litsea	Litsea.sp.	23	18
Sungai.Wain	Sungai.Wain	Elaeocarpaceae	Elaeocarpus	Elaeocarpus.sp.	14	18
Sungai.Wain	Sungai.Wain	Moraceae	Artocarpus	Artocarpus.kemando	15	12
Sungai.Wain	Sungai.Wain	Meliaceae	Sandoricum	Sandoricum.koetjape	21	18
Sungai.Wain	Sungai.Wain	Rubiaceae	Rothmania	Rothmannia.schoemanii	19	18
Sungai.Wain	Sungai.Wain	Myristicaceae	Knema	Knema.percoriacea	17	15
Sungai.Wain	Sungai.Wain	Combretaceae	Terminalia	Terminalia.foetidissima	28	22
Sungai.Wain	Sungai.Wain	Malvaceae	Pentace	Pentace.laxiflora	34	28
Sungai.Wain	Sungai.Wain	Malvaceae	Pentace	Pentace.laxiflora	22	20
Sungai.Wain	Sungai.Wain	Proteaceae	Helicia	Helicia.sp.	32	25
Sungai.Wain	Sungai.Wain	Sapotaceae	Madhuca	Madhuca.kingiana	26	24
Sungai.Wain	Sungai.Wain	Malvaceae	Pentace	Pentace.laxiflora	16	22
Sungai.Wain	Sungai.Wain	Sapindaceae	Pometia	Pometia.pinnata	17	15
Sungai.Wain	Sungai.Wain	Lauraceae	Eusideroxylon	Eusideroxylon.zwageri	12	17
Sungai.Wain	Sungai.Wain	Melastomataceae	Pternandra	Pternandra.galeata	14	18
Sungai.Wain	Sungai.Wain	Euphorbiaceae	Croton	Croton.griffithii	13	14
Sungai.Wain	Sungai.Wain	Malvaceae	Pentace	Pentace.laxiflora	46	35
Sungai.Wain	Sungai.Wain	Apocynaceae	Tabernaemontana	Tabernaemontana.macrocarpa	13	12
Sungai.Wain	Sungai.Wain	Cannabaceae	Gironniera	Gironniera.nervosa	10	12
Sungai.Wain	Sungai.Wain	Euphorbiaceae	Paracroton	Paracroton.pendulus	11	14
Sungai.Wain	Sungai.Wain	Meliaceae	Aglaia	Aglaia.sp.	24	20
Sungai.Wain	Sungai.Wain	Phyllanthaceae	Aporosa	Aporosa.nitida	11	13
Sungai.Wain	Sungai.Wain	Sapotaceae	Palaquium	Palaquium.stenophyllum	11	15
Sungai.Wain	Sungai.Wain	Alangiaceae	Alangium	Alangium.javanicum	12	16
Sungai.Wain	Sungai.Wain	Sapotaceae	Palaquium	Palaquium.stenophyllum	14	18
Sungai.Wain	Sungai.Wain	Cannabaceae	Gironniera	Gironniera.nervosa	31	23
Sungai.Wain	Sungai.Wain	Sapotaceae	Palaquium	Palaquium.stenophyllum	11	14
Sungai.Wain	Sungai.Wain	Combretaceae	Terminalia	Terminalia.foetidissima	13	20
Sungai.Wain	Sungai.Wain	Apocynaceae	Tabernaemontana	Tabernaemontana.macrocarpa	22	20
Sungai.Wain	Sungai.Wain	Malvaceae	Pentace	Pentace.laxiflora	27	25
Sungai.Wain	Sungai.Wain	Phyllanthaceae	Cleistanthus	Cleistanthus.oblongifolius	19	17
Sungai.Wain	Sungai.Wain	Sapotaceae	Palaquium	Palaquium.stenophyllum	20	22
Sungai.Wain	Sungai.Wain	Thymelaeaceae	Aquilaria	Aquilaria.microcarpa	42	28
Sungai.Wain	Sungai.Wain	Sapotaceae	Palaquium	Palaquium.stenophyllum	27	28
Sungai.Wain	Sungai.Wain	Fagaceae	Lithocarpus	Lithocarpus.sp.	24	23
Sungai.Wain	Sungai.Wain	Dipterocarpaceae	Vatica	Vatica.sp.	13	23
Sungai.Wain	Sungai.Wain	Annonaceae	Neo-uvaria	Neo-uvaria.sp.	20	20
Sungai.Wain	Sungai.Wain	Meliaceae	Aglaia	Aglaia.sp.	12	22
Sungai.Wain	Sungai.Wain	Myristicaceae	Myristica	Myristica.sp.	11	11
Sungai.Wain	Sungai.Wain	Oleaceae	Chionanthus	Chionanthus.sp.	14	15
Sungai.Wain	Sungai.Wain	Combretaceae	Terminalia	Terminalia.foetidissima	16	23
Sungai.Wain	Sungai.Wain	Phyllanthaceae	Cleistanthus	Cleistanthus.oblongifolius	27	25
Sungai.Wain	Sungai.Wain	Dipterocarpaceae	Vatica	Vatica.rassak	21	18
Sungai.Wain	Sungai.Wain	Arecaceae	Pholidocarpus	Pholidocarpus.majadum	27	8
Sungai.Wain	Sungai.Wain	Lauraceae	Alseodaphne	Alseodaphne.sp.	14	15
Sungai.Wain	Sungai.Wain	Dipterocarpaceae	Vatica	Vatica.pauciflora	24	23
Sungai.Wain	Sungai.Wain	Arecaceae	Pholidocarpus	Pholidocarpus.majadum	31	28
Sungai.Wain	Sungai.Wain	Anacardiaceae	Anacardiaceae	Anacardiaceae	38	28
Sungai.Wain	Sungai.Wain	Dipterocarpaceae	Hopea	Hopea.rudiformis	31	27
Sungai.Wain	Sungai.Wain	Phyllanthaceae	Aporosa	Aporosa.sp.	14	18
Sungai.Wain	Sungai.Wain	Fagaceae	Lithocarpus	Lithocarpus.gracilis	25	31
Sungai.Wain	Sungai.Wain	Lauraceae	Alseodaphne	Alseodaphne.sp.	21	28
Sungai.Wain	Sungai.Wain	Melastomataceae	Pternandra	Pternandra.sp.	21	15
Sungai.Wain	Sungai.Wain	Lauraceae	Litsea	Litsea.sp.	16	23
Sungai.Wain	Sungai.Wain	Lecythidaceae	Barringtonia	Barringtonia.macrostachya	10	9
Sungai.Wain	Sungai.Wain	Lauraceae	Eusideroxylon	Eusideroxylon.zwageri	19	27
Sungai.Wain	Sungai.Wain	Euphorbiaceae	Paracroton	Paracroton.pendulus	13	17
Sungai.Wain	Sungai.Wain	Burseraceae	Dacryodes	Dacryodes.rostrata	11	14
Sungai.Wain	Sungai.Wain	Burseraceae	Dacryodes	Dacryodes.rostrata	11	16
Sungai.Wain	Sungai.Wain	Arecaceae	Pholidocarpus	Pholidocarpus.majadum	25	29
Sungai.Wain	Sungai.Wain	Thymelaeaceae	Aquilaria	Aquilaria.microcarpa	35	26
Sungai.Wain	Sungai.Wain	Phyllanthaceae	Aporosa	Aporosa.sp.	11	12
Sungai.Wain	Sungai.Wain	Myristicaceae	Horsfieldia	Horsfieldia.sp.1	20	20
Sungai.Wain	Sungai.Wain	Euphorbiaceae	Paracroton	Paracroton.pendulus	17	12
Sungai.Wain	Sungai.Wain	Euphorbiaceae	Paracroton	Paracroton.pendulus	15	16
Sungai.Wain	Sungai.Wain	Dipterocarpaceae	Vatica	Vatica.pauciflora	26	28
Sungai.Wain	Sungai.Wain	Myrtaceae	Syzygium	Syzygium.sp.1	21	17
Sungai.Wain	Sungai.Wain	Burseraceae	Dacryodes	Dacryodes.rostrata	10	15
Sungai.Wain	Sungai.Wain	Phyllanthaceae	Aporosa	Aporosa.nitida	12	15
Sungai.Wain	Sungai.Wain	Moraceae	Artocarpus	Artocarpus.nitidus	16	20
Sungai.Wain	Sungai.Wain	Myrtaceae	Syzygium	Syzygium.sp.1	17	20
Sungai.Wain	Sungai.Wain	Myristicaceae	Knema	Knema.latifolia	10	18
Sungai.Wain	Sungai.Wain	Myrtaceae	Syzygium	Syzygium.sp.1	16	20
Sungai.Wain	Sungai.Wain	Apocynaceae	Tabernaemontana	Tabernaemontana.macrocarpa	21	18
Sungai.Wain	Sungai.Wain	Euphorbiaceae	Macaranga	Macaranga.conifera	19	17
Sungai.Wain	Sungai.Wain	Annonaceae	Monoon	Monoon.lateriflorum	11	12
Sungai.Wain	Sungai.Wain	Melastomataceae	Pternandra	Pternandra.galeata	16	15
Sungai.Wain	Sungai.Wain	Myristicaceae	Horsfieldia	Horsfieldia.sp.2	11	12
Sungai.Wain	Sungai.Wain	Myristicaceae	Horsfieldia	Horsfieldia.sp.2	29	18
Sungai.Wain	Sungai.Wain	Oleaceae	Chionanthus	Chionanthus.sp.	14	17
Sungai.Wain	Sungai.Wain	Annonaceae	Monoon	Monoon.lateriflorum	25	23
Sungai.Wain	Sungai.Wain	Phyllanthaceae	Baccaurea	Baccaurea.sp.1	23	16
Sungai.Wain	Sungai.Wain	Annonaceae	Popowia	Popowia.sp.	12	15
Sungai.Wain	Sungai.Wain	Arecaceae	Pholidocarpus	Pholidocarpus.majadum	26	28
Sungai.Wain	Sungai.Wain	Arecaceae	Pholidocarpus	Pholidocarpus.majadum	28	28
Sungai.Wain	Sungai.Wain	Euphorbiaceae	Macaranga	Macaranga.conifera	12	16
Sungai.Wain	Sungai.Wain	Ebenaceae	Diospyros	Diospyros.sp.1	19	20
Sungai.Wain	Sungai.Wain	Myrtaceae	Syzygium	Syzygium.sp.1	55	30
Sungai.Wain	Sungai.Wain	Sapotaceae	Madhuca	Madhuca.sericea	25	25
Sungai.Wain	Sungai.Wain	Melastomataceae	Pternandra	Pternandra.sp.	18	16
Sungai.Wain	Sungai.Wain	Anacardiaceae	Bouea	Bouea.oppositifolia	36	16
Sungai.Wain	Sungai.Wain	Ebenaceae	Diospyros	Diospyros.sp.3	14	18
Sungai.Wain	Sungai.Wain	Oleaceae	Chionanthus	Chionanthus.sp.	11	17
Sungai.Wain	Sungai.Wain	Melastomataceae	Pternandra	Pternandra.galeata	12	8
Sungai.Wain	Sungai.Wain	Melastomataceae	Pternandra	Pternandra.galeata	16	12
Sungai.Wain	Sungai.Wain	Myristicaceae	Gymnacranthera	Gymnacranthera.farquhariana	13	10
Sungai.Wain	Sungai.Wain	Rubiaceae	Jackiopsis	Jackiopsis.ornata	38	24
Sungai.Wain	Sungai.Wain	Arecaceae	Pholidocarpus	Pholidocarpus.majadum	16	10
Sungai.Wain	Sungai.Wain	Ebenaceae	Diospyros	Diospyros.pilosanthera	15	14
Sungai.Wain	Sungai.Wain	Annonaceae	Xylopia	Xylopia.ferruginea	33	24
Sungai.Wain	Sungai.Wain	Dipterocarpaceae	Vatica	Vatica.pauciflora	29	17
Sungai.Wain	Sungai.Wain	Arecaceae	Pholidocarpus	Pholidocarpus.majadum	24	27
Sungai.Wain	Sungai.Wain	Annonaceae	Monoon	Monoon.lateriflorum	12	12
Sungai.Wain	Sungai.Wain	Anacardiaceae	Bouea	Bouea.oppositifolia	40	27
Sungai.Wain	Sungai.Wain	Moraceae	Artocarpus	Artocarpus.kemando	46	24
Sungai.Wain	Sungai.Wain	Arecaceae	Pholidocarpus	Pholidocarpus.majadum	32	20
Sungai.Wain	Sungai.Wain	Myrtaceae	Syzygium	Syzygium.sp.1	19	18
Sungai.Wain	Sungai.Wain	Cannabaceae	Gironniera	Gironniera.nervosa	26	24
Sungai.Wain	Sungai.Wain	Phyllanthaceae	Cleistanthus	Cleistanthus.oblongifolius	14	13
Sungai.Wain	Sungai.Wain	Myristicaceae	Knema	Knema.percoriacea	11	17
Sungai.Wain	Sungai.Wain	Dipterocarpaceae	Dipterocarpus	Dipterocarpus.humeratus	13	17
Sungai.Wain	Sungai.Wain	Dipterocarpaceae	Shorea	Shorea.laevis	29	21
Sungai.Wain	Sungai.Wain	Fagaceae	Lithocarpus	Lithocarpus.gracilis	52	28
Sungai.Wain	Sungai.Wain	Dipterocarpaceae	Dipterocarpus	Dipterocarpus.cornutus	95	50
Sungai.Wain	Sungai.Wain	Lauraceae	Alseodaphne	Alseodaphne.sp.	35	23
Sungai.Wain	Sungai.Wain	Myrtaceae	Syzygium	Syzygium.sp.1	14	12
Sungai.Wain	Sungai.Wain	Fagaceae	Castanopsis	Castanopsis.sp.	38	28
Sungai.Wain	Sungai.Wain	Cannabaceae	Gironniera	Gironniera.nervosa	33	28
Sungai.Wain	Sungai.Wain	Anacardiaceae	Mangifera	Mangifera.sp.	20	20
Sungai.Wain	Sungai.Wain	Cannabaceae	Gironniera	Gironniera.nervosa	39	18
Sungai.Wain	Sungai.Wain	Chrysobalanaceae	Maranthes	Maranthes.corymbosa	71	33
Sungai.Wain	Sungai.Wain	Meliaceae	Sandoricum	Sandoricum.koetjape	27	21
Sungai.Wain	Sungai.Wain	Burseraceae	Dacryodes	Dacryodes.rostrata	11	13
Sungai.Wain	Sungai.Wain	Fabaceae	Koompassia	Koompassia.malaccensis	15	10
Sungai.Wain	Sungai.Wain	Alangiaceae	Alangium	Alangium.javanicum	24	23
Sungai.Wain	Sungai.Wain	Olacaceae	Strombosia	Strombosia.javanica	29	25
Sungai.Wain	Sungai.Wain	Lecythidaceae	Barringtonia	Barringtonia.macrostachya	24	16
Sungai.Wain	Sungai.Wain	Sapotaceae	Madhuca	Madhuca.kingiana	18	18
Sungai.Wain	Sungai.Wain	Dipterocarpaceae	Dipterocarpus	Dipterocarpus.cornutus	11	12
Sungai.Wain	Sungai.Wain	Anacardiaceae	Gluta	Gluta.wallichii	38	25
Sungai.Wain	Sungai.Wain	Sapotaceae	Palaquium	Palaquium.stenophyllum	17	13
Sungai.Wain	Sungai.Wain	Lauraceae	Alseodaphne	Alseodaphne.sp.	15	18
Sungai.Wain	Sungai.Wain	Meliaceae	Dysoxylum	Dysoxylum.sp.	16	23
Sungai.Wain	Sungai.Wain	Melastomataceae	Memecylon	Memecylon.sp.	16	7
Sungai.Wain	Sungai.Wain	Cannabaceae	Gironniera	Gironniera.nervosa	32	25
Sungai.Wain	Sungai.Wain	Meliaceae	Dysoxylum	Dysoxylum.sp.	17	21
Sungai.Wain	Sungai.Wain	Myrtaceae	Syzygium	Syzygium.sp.5	17	22
Sungai.Wain	Sungai.Wain	Lauraceae	Alseodaphne	Alseodaphne.sp.	16	20
Sungai.Wain	Sungai.Wain	Fabaceae	Parkia	Parkia.timoriana	26	21
Sungai.Wain	Sungai.Wain	Sapotaceae	Palaquium	Palaquium.stenophyllum	17	26
Sungai.Wain	Sungai.Wain	Moraceae	Paratocarpus	Parartocarpus.bracteatus	22	22
Sungai.Wain	Sungai.Wain	Rubiaceae	Rubiaceae	Rubiaceae	31	22
Sungai.Wain	Sungai.Wain	Moraceae	Artocarpus	Artocarpus.elasticus	34	30
Sungai.Wain	Sungai.Wain	Moraceae	Artocarpus	Artocarpus.elasticus	24	23
Sungai.Wain	Sungai.Wain	Phyllanthaceae	Cleistanthus	Cleistanthus.oblongifolius	28	16
Sungai.Wain	Sungai.Wain	Violaceae	Rinorea	Rinorea.lanceolata	12	17
Sungai.Wain	Sungai.Wain	Moraceae	Paratocarpus	Parartocarpus.bracteatus	20	20
Sungai.Wain	Sungai.Wain	Apocynaceae	Tabernaemontana	Tabernaemontana.macrocarpa	12	10
Sungai.Wain	Sungai.Wain	Meliaceae	Aglaia	Aglaia.sp.	11	14
Sungai.Wain	Sungai.Wain	Rubiaceae	Nauclea	Nauclea.officinalis	15	16
Sungai.Wain	Sungai.Wain	Moraceae	Artocarpus	Artocarpus.anisophyllus	10	12
Sungai.Wain	Sungai.Wain	Meliaceae	Dysoxylum	Dysoxylum.sp.	10	17
Sungai.Wain	Sungai.Wain	Lauraceae	Litsea	Litsea.angulata	37	35
Sungai.Wain	Sungai.Wain	Alangiaceae	Alangium	Alangium.javanicum	13	19
Sungai.Wain	Sungai.Wain	Lauraceae	Actinodaphne	Actinodaphne.sp.	23	17
Sungai.Wain	Sungai.Wain	Lauraceae	Alseodaphne	Alseodaphne.sp.	22	22
Sungai.Wain	Sungai.Wain	Sapotaceae	Palaquium	Palaquium.stenophyllum	16	18
Sungai.Wain	Sungai.Wain	Phyllanthaceae	Cleistanthus	Cleistanthus.oblongifolius	11	8
Sungai.Wain	Sungai.Wain	Phyllanthaceae	Cleistanthus	Cleistanthus.oblongifolius	11	10
Sungai.Wain	Sungai.Wain	Dipterocarpaceae	Shorea	Shorea.ovalis	27	18
Sungai.Wain	Sungai.Wain	Euphorbiaceae	Ptychopyxis	Ptychopyxis.sp1.	61	18
Sungai.Wain	Sungai.Wain	Peraceae	Chaetocarpus	Chaetocarpus.castanocarpus	33	25
Sungai.Wain	Sungai.Wain	Rubiaceae	Rothmania	Rothmannia.schoemanii	14	18
Sungai.Wain	Sungai.Wain	Dipterocarpaceae	Dipterocarpus	Dipterocarpus.cornutus	12	17
Sungai.Wain	Sungai.Wain	Lauraceae	Litsea	Litsea.sp.	17	19
Sungai.Wain	Sungai.Wain	Polygalaceae	Xanthophyllum	Xanthophyllum.sp.	18	17
Sungai.Wain	Sungai.Wain	Myristicaceae	Myristica	Myristica.villosa	17	17
Sungai.Wain	Sungai.Wain	Rubiaceae	Porterandia	Porterandia.anisophylla	14	16
Sungai.Wain	Sungai.Wain	Burseraceae	Dacryodes	Dacryodes.sp.	11	18
Sungai.Wain	Sungai.Wain	Myrtaceae	Syzygium	Syzygium.sp.1	15	15
Sungai.Wain	Sungai.Wain	Malvaceae	Heritiera	Heritiera.sumatrana	11	15
Sungai.Wain	Sungai.Wain	Myristicaceae	Knema	Knema.percoriacea	11	15
Sungai.Wain	Sungai.Wain	Malvaceae	Heritiera	Heritiera.sumatrana	17	25
Sungai.Wain	Sungai.Wain	Myristicaceae	Knema	Knema.percoriacea	15	12
Sungai.Wain	Sungai.Wain	Meliaceae	Aglaia	Aglaia.sp.	11	13
Sungai.Wain	Sungai.Wain	Euphorbiaceae	Endospermum	Endospermum.diadenum	11	16
Sungai.Wain	Sungai.Wain	Lauraceae	Eusideroxylon	Eusideroxylon.zwageri	17	15
Sungai.Wain	Sungai.Wain	Dipterocarpaceae	Dipterocarpus	Dipterocarpus.cornutus	16	22
Sungai.Wain	Sungai.Wain	Meliaceae	Dysoxylum	Dysoxylum.sp.	20	18
Sungai.Wain	Sungai.Wain	Calophyllaceae	Mammea	Mammea.acuminata	11	15
Sungai.Wain	Sungai.Wain	Irvingiaceae	Irvingia	Irvingia.malayana	32	22
Sungai.Wain	Sungai.Wain	Dipterocarpaceae	Shorea	Shorea.smithiana	19	20
Sungai.Wain	Sungai.Wain	Euphorbiaceae	Macaranga	Macaranga.lowii	15	15
Sungai.Wain	Sungai.Wain	Oleaceae	Chionanthus	Chionanthus.sp.	10	16
Sungai.Wain	Sungai.Wain	Phyllanthaceae	Aporosa	Aporosa.nitida	10	15
Sungai.Wain	Sungai.Wain	Sapotaceae	Madhuca	Madhuca.sericea	12	11
Sungai.Wain	Sungai.Wain	Dipterocarpaceae	Dipterocarpus	Dipterocarpus.cornutus	18	20
Sungai.Wain	Sungai.Wain	Euphorbiaceae	Macaranga	Macaranga.conifera	13	13
Sungai.Wain	Sungai.Wain	Moraceae	Artocarpus	Artocarpus.integer	22	16
Sungai.Wain	Sungai.Wain	Rubiaceae	Rothmania	Rothmannia.schoemanii	14	15
Sungai.Wain	Sungai.Wain	Dipterocarpaceae	Dipterocarpus	Dipterocarpus.cornutus	16	18
Sungai.Wain	Sungai.Wain	Anacardiaceae	Drimycarpus	Drimycarpus.luridus	11	9
Sungai.Wain	Sungai.Wain	Peraceae	Chaetocarpus	Chaetocarpus.castanocarpus	29	26
Sungai.Wain	Sungai.Wain	Sapotaceae	Madhuca	Madhuca.kingiana	13	16
Sungai.Wain	Sungai.Wain	Fabaceae	Dialium	Dialium.indum	25	22
Sungai.Wain	Sungai.Wain	Cannabaceae	Gironniera	Gironniera.nervosa	36	25
Sungai.Wain	Sungai.Wain	Dipterocarpaceae	Shorea	Shorea.leprosula	25	28
Sungai.Wain	Sungai.Wain	Sapotaceae	Palaquium	Palaquium.stenophyllum	32	20
Sungai.Wain	Sungai.Wain	Sapotaceae	Madhuca	Madhuca.kingiana	19	16
Sungai.Wain	Sungai.Wain	Euphorbiaceae	Macaranga	Macaranga.lowii	11	14
Sungai.Wain	Sungai.Wain	Lauraceae	Eusideroxylon	Eusideroxylon.zwageri	80	35
Sungai.Wain	Sungai.Wain	Euphorbiaceae	Macaranga	Macaranga.lowii	11	13
Sungai.Wain	Sungai.Wain	Euphorbiaceae	Macaranga	Macaranga.gigantea	17	20
Sungai.Wain	Sungai.Wain	Euphorbiaceae	Macaranga	Macaranga.gigantea	13	15
Sungai.Wain	Sungai.Wain	Sapotaceae	Madhuca	Madhuca.kingiana	12	10
Sungai.Wain	Sungai.Wain	Sapotaceae	Madhuca	Madhuca.kingiana	28	25
Sungai.Wain	Sungai.Wain	Sapotaceae	Madhuca	Madhuca.kingiana	14	12
Sungai.Wain	Sungai.Wain	Annonaceae	Polyalthia	Polyalthia.sp.	14	15
Sungai.Wain	Sungai.Wain	Tetrameristaceae	Tetramerista	Tetramerista.glabra	45	26
Sungai.Wain	Sungai.Wain	Burseraceae	Dacryodes	Dacryodes.sp.1	11	17
Sungai.Wain	Sungai.Wain	Sapotaceae	Palaquium	Palaquium.sp.	26	27
Sungai.Wain	Sungai.Wain	Lauraceae	Eusideroxylon	Eusideroxylon.zwageri	31	30
Sungai.Wain	Sungai.Wain	Euphorbiaceae	Macaranga	Macaranga.lowii	10	15
Sungai.Wain	Sungai.Wain	Sapotaceae	Madhuca	Madhuca.kingiana	12	20
Sungai.Wain	Sungai.Wain	Fabaceae	Koompassia	Koompassia.malaccensis	20	23
Sungai.Wain	Sungai.Wain	Myrtaceae	Syzygium	Syzygium.sp.	25	25
Sungai.Wain	Sungai.Wain	Sapotaceae	Madhuca	Madhuca.kingiana	37	35
Sungai.Wain	Sungai.Wain	Dipterocarpaceae	Shorea	Shorea.smithiana	11	14
Sungai.Wain	Sungai.Wain	Fabaceae	Dialium	Dialium.indum	14	17
Sungai.Wain	Sungai.Wain	Cannabaceae	Gironniera	Gironniera.nervosa	13	15
Sungai.Wain	Sungai.Wain	Sapotaceae	Madhuca	Madhuca.kingiana	12	13
Sungai.Wain	Sungai.Wain	Lauraceae	Alseodaphne	Alseodaphne.sp.	32	26
Sungai.Wain	Sungai.Wain	Sapotaceae	Madhuca	Madhuca.kingiana	13	14
Sungai.Wain	Sungai.Wain	Sapotaceae	Madhuca	Madhuca.kingiana	17	14
Sungai.Wain	Sungai.Wain	Sapotaceae	Madhuca	Madhuca.kingiana	14	15
Sungai.Wain	Sungai.Wain	Anacardiaceae	Gluta	Gluta.wallichii	15	17
Sungai.Wain	Sungai.Wain	Dipterocarpaceae	Shorea	Shorea.lamellata	12	16
Sungai.Wain	Sungai.Wain	Sapotaceae	Madhuca	Madhuca.kingiana	22	17
Sungai.Wain	Sungai.Wain	Euphorbiaceae	Neoscortechinia	Neoscortechinia.kingii	17	16
Sungai.Wain	Sungai.Wain	Alangiaceae	Alangium	Alangium.javanicum	12	16
Sungai.Wain	Sungai.Wain	Thymelaeaceae	Gonystylus	Gonystylus.affinis	16	18
Sungai.Wain	Sungai.Wain	Phyllanthaceae	Baccaurea	Baccaurea.sp.2	16	18
Sungai.Wain	Sungai.Wain	Myrtaceae	Syzygium	Syzygium.sp.	21	17
Sungai.Wain	Sungai.Wain	Moraceae	Artocarpus	Artocarpus.rigidus	16	16
Sungai.Wain	Sungai.Wain	Euphorbiaceae	Macaranga	Macaranga.gigantea	16	15
Sungai.Wain	Sungai.Wain	Euphorbiaceae	Macaranga	Macaranga.gigantea	11	12
Sungai.Wain	Sungai.Wain	Annonaceae	Monoon	Monoon.lateriflorum	13	13
Sungai.Wain	Sungai.Wain	Sapotaceae	Madhuca	Madhuca.kingiana	34	20
Sungai.Wain	Sungai.Wain	Ebenaceae	Diospyros	Diospyros.sp.1	13	15
Sungai.Wain	Sungai.Wain	Lauraceae	Alseodaphne	Alseodaphne.sp.	33	30
Sungai.Wain	Sungai.Wain	Dipterocarpaceae	Dipterocarpus	Dipterocarpus.cornutus	70	40
Sungai.Wain	Sungai.Wain	Lecythidaceae	Barringtonia	Barringtonia.macrostachya	10	15
Sungai.Wain	Sungai.Wain	Anacardiaceae	Gluta	Gluta.wallichii	26	30
Sungai.Wain	Sungai.Wain	Myristicaceae	Knema	Knema.latifolia	10	15
Sungai.Wain	Sungai.Wain	Melastomataceae	Pternandra	Pternandra.rostrata	17	17
Sungai.Wain	Sungai.Wain	Euphorbiaceae	Macaranga	Macaranga.lowii	11	15
Sungai.Wain	Sungai.Wain	Arecaceae	Pholidocarpus	Pholidocarpus.majadum	26	17
Sungai.Wain	Sungai.Wain	Dipterocarpaceae	Hopea	Hopea.rudiformis	14	15
Sungai.Wain	Sungai.Wain	DIpterocarpaceae	Hopea	Hopea.rudiformis	14	16
Sungai.Wain	Sungai.Wain	Dipterocarpaceae	Shorea	Shorea.parvifolia	11	12
Sungai.Wain	Sungai.Wain	Olacaceae	Scorodocarpus	Scorodocarpus.borneensis	27	22
Sungai.Wain	Sungai.Wain	Cannabaceae	Gironniera	Gironniera.nervosa	23	27
Sungai.Wain	Sungai.Wain	Cannabaceae	Gironniera	Gironniera.nervosa	15	16
Sungai.Wain	Sungai.Wain	Myrtaceae	Syzygium	Syzygium.sp.	34	25
Sungai.Wain	Sungai.Wain	Myrtaceae	Syzygium	Syzygium.sp.	30	27
Sungai.Wain	Sungai.Wain	Dipterocarpaceae	Shorea	Shorea.sp.	90	40
Sungai.Wain	Sungai.Wain	Cannabaceae	Gironniera	Gironniera.nervosa	35	30
Sungai.Wain	Sungai.Wain	Sapotaceae	Madhuca	Madhuca.kingiana	22	20
Sungai.Wain	Sungai.Wain	Putranjivaceae	Drypetes	Drypetes.longifolia	28	27
Sungai.Wain	Sungai.Wain	Elaeocarpaceae	Elaeocarpus	Gonystylus.affinis	16	20
Sungai.Wain	Sungai.Wain	Phyllanthaceae	Baccaurea	Baccaurea.pyriformis	10	12
Sungai.Wain	Sungai.Wain	Myrtaceae	Syzygium	Syzygium.tawahense	14	20
Sungai.Wain	Sungai.Wain	Apocynaceae	Tabernaemontana	Tabernaemontana.macrocarpa	12	12
Sungai.Wain	Sungai.Wain	Burseraceae	Dacryodes	Dacryodes.rugosa	13	20
Sungai.Wain	Sungai.Wain	Lauraceae	Eusideroxylon	Eusideroxylon.zwageri	55	30
Sungai.Wain	Sungai.Wain	Malvaceae	Heritiera	Heritiera.simplicifolia	12	15
Sungai.Wain	Sungai.Wain	Dipterocarpaceae	Shorea	Shorea.smithiana	11	14
Sungai.Wain	Sungai.Wain	Sapotaceae	Payena	Payena.sp.	13	17
Sungai.Wain	Sungai.Wain	Phyllanthaceae	Baccaurea	Baccaurea.macrophylla	26	22
Sungai.Wain	Sungai.Wain	Dipterocarpaceae	Shorea	Shorea.ovalis	17	22
Sungai.Wain	Sungai.Wain	Anacardiaceae	Mangifera	Mangifera.similis	13	16
Sungai.Wain	Sungai.Wain	Malvaceae	Heritiera	Heritiera.simplicifolia	11	15
Sungai.Wain	Sungai.Wain	Fagaceae	Lithocarpus	Lithocarpus.sp.	20	20
Sungai.Wain	Sungai.Wain	Dipterocarpaceae	Shorea	Shorea.ovalis	11	12
Sungai.Wain	Sungai.Wain	Sapindaceae	Xerospermum	Xerospermum.sp	18	20
Sungai.Wain	Sungai.Wain	Malvaceae	Pentace	Pentace.laxiflora	35	35
Sungai.Wain	Sungai.Wain	Dipterocarpaceae	Shorea	Shorea.parvifolia	22	30
Sungai.Wain	Sungai.Wain	Dipterocarpaceae	Hopea	Hopea.rudiformis	13	17
Sungai.Wain	Sungai.Wain	Burseraceae	Canarium	Canarium.littorale	15	15
Sungai.Wain	Sungai.Wain	Dipterocarpaceae	Shorea	Shorea.ovalis	13	17
Sungai.Wain	Sungai.Wain	Cannabaceae	Gironniera	Gironniera.nervosa	17	17
Sungai.Wain	Sungai.Wain	Dipterocarpaceae	Shorea	Shorea.parvifolia	14	22
Sungai.Wain	Sungai.Wain	Ebenaceae	Diospyros	Diospyros.borneensis	16	16
Sungai.Wain	Sungai.Wain	Sapindaceae	Nephelium	Nephelium.uncinatum	13	15
Sungai.Wain	Sungai.Wain	Apocynaceae	Dyera	Dyera.costulata	75	40
Sungai.Wain	Sungai.Wain	Euphorbiaceae	Macaranga	Macaranga.hypoleuca	30	25
Sungai.Wain	Sungai.Wain	Anacardiaceae	Gluta	Gluta.wallichii	12	12
Sungai.Wain	Sungai.Wain	Alangiaceae	Alangium	Alangium.javanicum	11	15
Sungai.Wain	Sungai.Wain	Dipterocarpaceae	Dipterocarpus	Dipterocarpus.kunstleri	13	15
Sungai.Wain	Sungai.Wain	Myrtaceae	Rhodamnia	Rhodamnia.cinerea	10	10
Sungai.Wain	Sungai.Wain	Sapotaceae	Madhuca	Madhuca.kingiana	11	15
Sungai.Wain	Sungai.Wain	Annonaceae	Neo-uvaria	Neo-uvaria.sp.	14	15
Sungai.Wain	Sungai.Wain	Myrtaceae	Syzygium	Syzygium.tawahense	13	16
Sungai.Wain	Sungai.Wain	Dipterocarpaceae	Shorea	Shorea.ovalis	15	17
Sungai.Wain	Sungai.Wain	Rubiaceae	Nauclea	Nauclea.subdita	27	27
Sungai.Wain	Sungai.Wain	Sapotaceae	Madhuca	Madhuca.sp.	11	12
Sungai.Wain	Sungai.Wain	Centroplacaceae	Bhesa	Bhesa.paniculata	10	13
Sungai.Wain	Sungai.Wain	Dipterocarpaceae	Vatica	Vatica.umbonata	14	16
Sungai.Wain	Sungai.Wain	Malvaceae	Microcos	Microcos.tomentosa	14	17
Sungai.Wain	Sungai.Wain	Lauraceae	Eusideroxylon	Eusideroxylon.zwageri	25	20
Sungai.Wain	Sungai.Wain	Elaeocarpaceae	Elaeocarpus	Elaeocarpus.stipularis	16	17
Sungai.Wain	Sungai.Wain	Burseraceae	Dacryodes	Dacryodes.sp.	21	20
Sungai.Wain	Sungai.Wain	Euphorbiaceae	Macaranga	Macaranga.hypoleuca	25	22
Sungai.Wain	Sungai.Wain	Euphorbiaceae	Macaranga	Macaranga.bancana	10	13
Sungai.Wain	Sungai.Wain	Olacaceae	Scorodocarpus	Scorodocarpus.borneensis	27	20
Sungai.Wain	Sungai.Wain	Euphorbiaceae	Mallotus	Hancea.penangensis	14	16
Sungai.Wain	Sungai.Wain	Burseraceae	Dacryodes	Dacryodes.sp.1	45	30
Parung-Tembinus	Tembinus-IHM	Moraceae	Artocarpus	Artocarpus.rigidus	11.5	8
Parung-Tembinus	Tembinus-IHM	Lauraceae	Litsea	Litsea.garciae	14	12
Parung-Tembinus	Tembinus-IHM	Lythraceae	Duabanga	Duabanga.moluccana	35	30
Parung-Tembinus	Tembinus-IHM	Moraceae	Ficus	Ficus.variegata	11.8	7
Parung-Tembinus	Tembinus-IHM	Annonaceae	Cananga	Cananga.odorata	46.2	25
Parung-Tembinus	Tembinus-IHM	Sapindaceae	Paranephelium	Paranephelium.sp.	18.1	10
Parung-Tembinus	Tembinus-IHM	Annonaceae	Cananga	Cananga.odorata	36.6	21
Parung-Tembinus	Tembinus-IHM	Lamiaceae	Callicarpa	Callicarpa.pentandra	28.3	18
Parung-Tembinus	Tembinus-IHM	Moraceae	Artocarpus	Artocarpus.tamaran	22.3	20
Parung-Tembinus	Tembinus-IHM	Moraceae	Artocarpus	Artocarpus.elasticus	19.4	20
Parung-Tembinus	Tembinus-IHM	Moraceae	Artocarpus	Artocarpus.elasticus	25.5	20
Parung-Tembinus	Tembinus-IHM	Malvaceae	Pterospermum	Pterospermum.javanicum	10.5	17
Parung-Tembinus	Tembinus-IHM	Malvaceae	Pterospermum	Pterospermum.javanicum	32.1	26
Parung-Tembinus	Tembinus-IHM	Malvaceae	Pentace	Pentace.laxiflora	28.3	23
Parung-Tembinus	Tembinus-IHM	Malvaceae	Pentace	Pentace.laxiflora	29.3	23
Parung-Tembinus	Tembinus-IHM	Moraceae	Artocarpus	Artocarpus.elasticus	18.5	14
Parung-Tembinus	Tembinus-IHM	Phyllanthaceae	Aporosa	Aporosa.nitida	11.5	11
Parung-Tembinus	Tembinus-IHM	Melastomataceae	Pternandra	Pternandra.galeata	10.2	7
Parung-Tembinus	Tembinus-IHM	Urticaceae	Leucosyke	Leucosyke.sp.	11.5	8
Parung-Tembinus	Tembinus-IHM	Anacardiaceae	Melanochyla	Melanochyla.sp.	11.8	9
Parung-Tembinus	Tembinus-IHM	Euphorbiaceae	Macaranga	Macaranga.pruinosa	22.9	16
Parung-Tembinus	Tembinus-IHM	Urticaceae	Dendrocnide	Dendrocnide.elliptica	13.4	10
Parung-Tembinus	Tembinus-IHM	Moraceae	Artocarpus	Artocarpus.elasticus	11.5	11
Parung-Tembinus	Tembinus-IHM	Malvaceae	Pentace	Pentace.laxiflora	12.7	10
Parung-Tembinus	Tembinus-IHM	Malvaceae	Pentace	Pentace.laxiflora	20.4	10
Parung-Tembinus	Tembinus-IHM	Annonaceae	Cananga	Cananga.odorata	38.5	26
Parung-Tembinus	Tembinus-IHM	Moraceae	Artocarpus	Artocarpus.elasticus	26.7	25
Parung-Tembinus	Tembinus-IHM	Malvaceae	Pterospermum	Pterospermum.javanicum	32.1	18
Parung-Tembinus	Tembinus-IHM	Malvaceae	Pentace	Pentace.laxiflora	20.4	64
Parung-Tembinus	Tembinus-IHM	Moraceae	Artocarpus	Artocarpus.tamaran	23.6	20
Parung-Tembinus	Tembinus-IHM	Malvaceae	Pentace	Pentace.laxiflora	16.9	18
Parung-Tembinus	Tembinus-IHM	Asteraceae	Strobocalyx	Strobocalyx.arborea	26.1	18
Parung-Tembinus	Tembinus-IHM	Phyllanthaceae	Bridelia	Bridelia.glauca	13.7	2
Parung-Tembinus	Tembinus-IHM	Malvaceae	Pentace	Pentace.laxiflora	14	17
Parung-Tembinus	Tembinus-IHM	Malvaceae	Pentace	Pentace.laxiflora	26.7	22
Parung-Tembinus	Tembinus-IHM	Malvaceae	Pentace	Pentace.laxiflora	22.9	18
Parung-Tembinus	Tembinus-IHM	Lauraceae	Alseodaphne	Alseodaphne.sp.	16.6	14
Parung-Tembinus	Tembinus-IHM	Malvaceae	Pentace	Pentace.laxiflora	11.1	6
Parung-Tembinus	Tembinus-IHM	Melastomataceae	Pternandra	Pternandra.rostrata	10.2	8
Parung-Tembinus	Tembinus-IHM	Malvaceae	Pentace	Pentace.laxiflora	27.4	22
Parung-Tembinus	Tembinus-IHM	Lauraceae	Eusideroxylon	Eusideroxylon.zwageri	14.6	11
Parung-Tembinus	Tembinus-IHM	Euphorbiaceae	Macaranga	Macaranga.pruinosa	29.9	21
Parung-Tembinus	Tembinus-IHM	Sapotaceae	Palaquium	Palaquium.quercifolium	11.8	12
Parung-Tembinus	Tembinus-IHM	Euphorbiaceae	Macaranga	Macaranga.beccariana	49.7	25
Parung-Tembinus	Tembinus-IHM	Ebenaceae	Diospyros	Diospyros.pilosa	10.8	6
Parung-Tembinus	Tembinus-IHM	Anacardiaceae	Melanochyla	Melanochyla.sp.	40.1	24
Parung-Tembinus	Tembinus-IHM	Lauraceae	Litsea	Litsea.sp.	13.7	11
Parung-Tembinus	Tembinus-IHM	Fagaceae	Castanopsis	Castanopsis.tonkinensis	17.2	12
Parung-Tembinus	Tembinus-IHM	Euphorbiaceae	Acalypha	Acalypha.sp.	12.4	11
Parung-Tembinus	Tembinus-IHM	Ebenaceae	Diospyros	Diospyros.pilosa	17.8	8
Parung-Tembinus	Tembinus-IHM	Euphorbiaceae	Macaranga	Macaranga.beccariana	21.3	15
Parung-Tembinus	Tembinus-IHM	Annonaceae	Huberantha	Huberantha.rumphii	11.1	8
Parung-Tembinus	Tembinus-IHM	Euphorbiaceae	Macaranga	Macaranga.motleyana	10.8	9
Parung-Tembinus	Tembinus-IHM	Rubiaceae	Timonius	Timonius.flavescens	13.4	7
Parung-Tembinus	Tembinus-IHM	Symplocaceae	Symplocos	Symplocos.sp.	10.5	6
Parung-Tembinus	Tembinus-IHM	Dipterocarpaceae	Dipterocarpus	Dipterocarpus.grandiflorus	28.3	18
Parung-Tembinus	Tembinus-IHM	Dipterocarpaceae	Dipterocarpus	Dipterocarpus.grandiflorus	20.7	16
Parung-Tembinus	Tembinus-IHM	Dipterocarpaceae	Dipterocarpus	Dipterocarpus.grandiflorus	16.2	16
Parung-Tembinus	Tembinus-IHM	Lauraceae	Eusideroxylon	Eusideroxylon.zwageri	28.3	14
Parung-Tembinus	Tembinus-IHM	Rubiaceae	Nauclea	Nauclea.officinalis	21.3	20
Parung-Tembinus	Tembinus-IHM	Rubiaceae	Nauclea	Nauclea.officinalis	16.2	16
Parung-Tembinus	Tembinus-IHM	Rubiaceae	Nauclea	Nauclea.officinalis	23.2	22
Parung-Tembinus	Tembinus-IHM	Hypericaceae	Cratoxylum	Cratoxylum.sumatranum	27.4	23
Parung-Tembinus	Tembinus-IHM	Rubiaceae	Nauclea	Nauclea.officinalis	15.6	14
Parung-Tembinus	Tembinus-IHM	Phyllanthaceae	Glochidion	Glochidion.sp.	14.6	17
Parung-Tembinus	Tembinus-IHM	Olacaceae	Ochanostachys	Ochanostachys.amentacea	15.9	12
Parung-Tembinus	Tembinus-IHM	Euphorbiaceae	Mallotus	Mallotus.lackeyi	16.6	5
Parung-Tembinus	Tembinus-IHM	Annonaceae	Huberantha	Huberantha.rumphii	12.1	15
Parung-Tembinus	Tembinus-IHM	Annonaceae	Huberantha	Huberantha.rumphii	16.2	14
Parung-Tembinus	Tembinus-IHM	Moraceae	Ficus	Ficus.variegata	19.1	12
Parung-Tembinus	Tembinus-IHM	Hypericaceae	Cratoxylum	Cratoxylum.sumatranum	31.5	16
Parung-Tembinus	Tembinus-IHM	Euphorbiaceae	Macaranga	Macaranga.beccariana	56.7	28
Parung-Tembinus	Tembinus-IHM	Lythraceae	Duabanga	Duabanga.moluccana	32.5	28
Parung-Tembinus	Tembinus-IHM	Annonaceae	Monoon	Monoon.lateriflorum	10.5	12
Parung-Tembinus	Tembinus-IHM	Euphorbiaceae	Macaranga	Macaranga.beccariana	10.5	11
Parung-Tembinus	Tembinus-IHM	Lythraceae	Duabanga	Duabanga.moluccana	46.2	27
Parung-Tembinus	Tembinus-IHM	Phyllanthaceae	Bridelia	Bridelia.glauca	23.2	17
Parung-Tembinus	Tembinus-IHM	Lauraceae	Litsea	Litsea.angulata	16.9	13
Parung-Tembinus	Tembinus-IHM	Lauraceae	Litsea	Litsea.angulata	15.6	10
Parung-Tembinus	Tembinus-IHM	Anacardiaceae	Swintonia	Swintonia.sp.	19.1	14
Parung-Tembinus	Tembinus-IHM	Euphorbiaceae	Macaranga	Macaranga.beccariana	58.9	29
Parung-Tembinus	Tembinus-IHM	Phyllanthaceae	Glochidion	Glochidion.sp.	33.1	18
Parung-Tembinus	Tembinus-IHM	Sapotaceae	Palaquium	Palaquium.sp.	12.1	12
Parung-Tembinus	Tembinus-IHM	Lamiaceae	Callicarpa	Callicarpa.pentandra	23.9	16
Parung-Tembinus	Tembinus-IHM	Anacardiaceae	Gluta	Gluta.macrocarpa	18.1	14
Parung-Tembinus	Tembinus-IHM	Phyllanthaceae	Bridelia	Bridelia.glauca	10.5	12
Parung-Tembinus	Tembinus-IHM	Anacardiaceae	Gluta	Gluta.macrocarpa	10.5	9
Parung-Tembinus	Tembinus-IHM	Lauraceae	Eusideroxylon	Eusideroxylon.zwageri	13.1	11
Parung-Tembinus	Tembinus-IHM	Euphorbiaceae	Macaranga	Macaranga.motleyana	13.4	14
Parung-Tembinus	Tembinus-IHM	Tetramelaceae	Octomeles	Octomeles.sumatrana	39.8	28
Parung-Tembinus	Tembinus-IHM	Euphorbiaceae	Tritaxis	Tritaxis.sp.	10.2	14
Parung-Tembinus	Tembinus-IHM	Lauraceae	Alseodaphne	Alseodaphne.sp.	14	11
Parung-Tembinus	Tembinus-IHM	Moraceae	Artocarpus	Artocarpus.elasticus	23.9	16
Parung-Tembinus	Tembinus-IHM	Rosaceae	Prunus	Prunus.sp.	12.1	14
Parung-Tembinus	Tembinus-IHM	Symplocaceae	Symplocos	Symplocos.paucinervia	10.2	8
Parung-Tembinus	Tembinus-IHM	Lauraceae	Alseodaphne	Alseodaphne.elmeri	13.7	12
Parung-Tembinus	Tembinus-IHM	Phyllanthaceae	Bridelia	Bridelia.glauca	11.5	10
Parung-Tembinus	Tembinus-IHM	Burseraceae	Dacryodes	Dacryodes.rostrata	29.3	14
Parung-Tembinus	Tembinus-IHM	Dipterocarpaceae	Dipterocarpus	Dipterocarpus.grandiflorus	18.5	16
Parung-Tembinus	Tembinus-IHM	Fagaceae	Lithocarpus	Lithocarpus.gracilis	39.5	20
Parung-Tembinus	Tembinus-IHM	Euphorbiaceae	Macaranga	Macaranga.motleyana	29.9	13
Parung-Tembinus	Tembinus-IHM	Lamiaceae	Callicarpa	Callicarpa.pentandra	17.5	14
Parung-Tembinus	Tembinus-IHM	Symplocaceae	Symplocos	Symplocos.sp.	16.9	14
Parung-Tembinus	Tembinus-IHM	Phyllanthaceae	Bridelia	Bridelia.glauca	10.8	9
Parung-Tembinus	Tembinus-IHM	Fagaceae	Lithocarpus	Lithocarpus.gracilis	47.7	20
Parung-Tembinus	Tembinus-IHM	Fabaceae	Archidendron	Archidendron.sp.	10.2	10
Parung-Tembinus	Tembinus-IHM	Fabaceae	Archidendron	Archidendron.sp.	11.1	10
Parung-Tembinus	Tembinus-IHM	Euphorbiaceae	Macaranga	Macaranga.pruinosa	17.8	15
Parung-Tembinus	Tembinus-IHM	Euphorbiaceae	Macaranga	Macaranga.pruinosa	23.2	14
Parung-Tembinus	Tembinus-IHM	Phyllanthaceae	Bridelia	Bridelia.glauca	20.1	13
Parung-Tembinus	Tembinus-IHM	Euphorbiaceae	Macaranga	Macaranga.hypoleuca	22.6	16
Parung-Tembinus	Tembinus-IHM	Rubiaceae	Neolamarckia	Neolamarckia.cadamba	45.5	25
Parung-Tembinus	Tembinus-IHM	n.i	n.i	n.i	20.7	15
Parung-Tembinus	Tembinus-IHM	Celastraceae	Lophopetalum	Lophopetalum.javanicum	23.6	18
Parung-Tembinus	Tembinus-IHM	Celastraceae	Lophopetalum	Lophopetalum.javanicum	15.9	16
Parung-Tembinus	Tembinus-IHM	Moraceae	Ficus	Ficus.variegata	20.7	14
Parung-Tembinus	Tembinus-IHM	Euphorbiaceae	Macaranga	Macaranga.motleyana	10.2	15
Parung-Tembinus	Tembinus-IHM	Euphorbiaceae	Macaranga	Macaranga.motleyana	14.3	16
Parung-Tembinus	Tembinus-IHM	Euphorbiaceae	Macaranga	Macaranga.motleyana	11.5	11
Parung-Tembinus	Tembinus-IHM	Meliaceae	Aglaia	Aglaia.korthalsii	11.1	12
Parung-Tembinus	Tembinus-IHM	Moraceae	Ficus	Ficus.variegata	32.5	24
Parung-Tembinus	Tembinus-IHM	Anacardiaceae	Dracontomelon	Dracontomelon.dao	25.5	11
Parung-Tembinus	Tembinus-IHM	Lythraceae	Duabanga	Duabanga.moluccana	48.7	28
Parung-Tembinus	Tembinus-IHM	Moraceae	Artocarpus	Artocarpus.tamaran	13.7	10
Parung-Tembinus	Tembinus-IHM	Moraceae	Artocarpus	Artocarpus.tamaran	15.3	12
Parung-Tembinus	Tembinus-IHM	Celastraceae	Lophopetalum	Lophopetalum.javanicum	19.4	14
Parung-Tembinus	Tembinus-IHM	Lythraceae	Duabanga	Duabanga.moluccana	43.6	23
Parung-Tembinus	Tembinus-IHM	Moraceae	Ficus	Ficus.variegata	31.8	20
Parung-Tembinus	Tembinus-IHM	Phyllanthaceae	Bridelia	Bridelia.glauca	20.4	10
Parung-Tembinus	Tembinus-IHM	Phyllanthaceae	Bridelia	Bridelia.glauca	11.8	10
Parung-Tembinus	Tembinus-IHM	Rubiaceae	Neonauclea	Neonauclea.gigantea	17.5	13
Parung-Tembinus	Tembinus-IHM	Euphorbiaceae	Macaranga	Macaranga.motleyana	13.4	12
Parung-Tembinus	Tembinus-IHM	Euphorbiaceae	Macaranga	Macaranga.motleyana	13.1	12
Parung-Tembinus	Tembinus-IHM	Rubiaceae	Neonauclea	Neonauclea.gigantea	30.2	18
Parung-Tembinus	Tembinus-IHM	Lythraceae	Duabanga	Duabanga.moluccana	39.5	27
Parung-Tembinus	Tembinus-IHM	Euphorbiaceae	Croton	Croton.argyratus	15.3	10
Parung-Tembinus	Parung-IHM	Anacardiaceae	Swintonia	Swintonia.sp.	12.1	9
Parung-Tembinus	Parung-IHM	Malvaceae	Pterospermum	Pterospermum.diversifolium	19.4	14
Parung-Tembinus	Parung-IHM	Phyllanthaceae	Glochidion	Glochidion.sericeum	14.3	9
Parung-Tembinus	Parung-IHM	Hypericaceae	Cratoxylum	Cratoxylum.sumatranum	27.4	18
Parung-Tembinus	Parung-IHM	Rutaceae	Micromelum	Micromelum.sp.	11.5	12
Parung-Tembinus	Parung-IHM	Malvaceae	Heritiera	Heritiera.sumatrana	12.1	14
Parung-Tembinus	Parung-IHM	Euphorbiaceae	Croton	Croton.argyratus	14.3	9
Parung-Tembinus	Parung-IHM	Euphorbiaceae	Erismanthus	Erismanthus.obliquus	12.7	16
Parung-Tembinus	Parung-IHM	Moraceae	Artocarpus	Artocarpus.nitidus	21.3	18
Parung-Tembinus	Parung-IHM	Hypericaceae	Cratoxylum	Cratoxylum.sumatranum	20.4	16
Parung-Tembinus	Parung-IHM	Sapindaceae	Paranephelium	Paranephelium.sp.	22.6	15
Parung-Tembinus	Parung-IHM	Phyllanthaceae	Glochidion	Glochidion.sericeum	35.3	17
Parung-Tembinus	Parung-IHM	Myristicaceae	Knema	Knema.laurina	17.8	11
Parung-Tembinus	Parung-IHM	Meliaceae	Aglaia	Aglaia.sp.	16.2	17
Parung-Tembinus	Parung-IHM	Meliaceae	Aglaia	Aglaia.sp.	15	15
Parung-Tembinus	Parung-IHM	Malvaceae	Brownlowia	Brownlowia.peltata	13.1	6
Parung-Tembinus	Parung-IHM	Anacardiaceae	Melanochyla	Melanochyla.sp.	13.1	8
Parung-Tembinus	Parung-IHM	Euphorbiaceae	Macaranga	Macaranga.beccariana	12.7	16
Parung-Tembinus	Parung-IHM	Phyllanthaceae	Glochidion	Glochidion.sericeum	34.7	20
Parung-Tembinus	Parung-IHM	Euphorbiaceae	Croton	Croton.argyratus	10.2	18
Parung-Tembinus	Parung-IHM	Euphorbiaceae	Croton	Croton.argyratus	19.4	25
Parung-Tembinus	Parung-IHM	Malvaceae	Pterospermum	Pterospermum.diversifolium	13.7	10
Parung-Tembinus	Parung-IHM	Malvaceae	Pterospermum	Pterospermum.diversifolium	27.4	20
Parung-Tembinus	Parung-IHM	Malvaceae	Pterospermum	Pterospermum.sp.	29.3	22
Parung-Tembinus	Parung-IHM	Euphorbiaceae	Croton	Croton.argyratus	23.9	24
Parung-Tembinus	Parung-IHM	Euphorbiaceae	Croton	Croton.argyratus	31.2	26
Parung-Tembinus	Parung-IHM	Ebenaceae	Diospyros	Diospyros.sp.	23.6	20
Parung-Tembinus	Parung-IHM	Dipterocarpaceae	Shorea	Shorea.sp.	28	30
Parung-Tembinus	Parung-IHM	Fagaceae	Lithocarpus	Lithocarpus.sp.	13.1	11
Parung-Tembinus	Parung-IHM	Dipterocarpaceae	Hopea	Hopea.rudiformis	10.8	14
Parung-Tembinus	Parung-IHM	Hypericaceae	Cratoxylum	Cratoxylum.sumatranum	34.7	26
Parung-Tembinus	Parung-IHM	Ebenaceae	Diospyros	Diospyros.sumatrana	39.5	17
Parung-Tembinus	Parung-IHM	Euphorbiaceae	Croton	Croton.argyratus	15.9	18
Parung-Tembinus	Parung-IHM	Euphorbiaceae	Croton	Croton.argyratus	18.5	19
Parung-Tembinus	Parung-IHM	Euphorbiaceae	Croton	Croton.argyratus	10.5	14
Parung-Tembinus	Parung-IHM	Euphorbiaceae	Croton	Croton.argyratus	14	13
Parung-Tembinus	Parung-IHM	Phyllanthaceae	Glochidion	Glochidion.sericeum	23.2	19
Parung-Tembinus	Parung-IHM	Lauraceae	Beilschmiedia	Beilschmiedia.sp.	11.8	9
Parung-Tembinus	Parung-IHM	Phyllanthaceae	Glochidion	Glochidion.sericeum	27.7	9
Parung-Tembinus	Parung-IHM	Lauraceae	Beilschmiedia	Beilschmiedia.sp.	34.1	18
Parung-Tembinus	Parung-IHM	Annonaceae	Huberantha	Huberantha.sp.	15	6
Parung-Tembinus	Parung-IHM	Euphorbiaceae	Croton	Croton.argyratus	23.2	22
Parung-Tembinus	Parung-IHM	Euphorbiaceae	Croton	Croton.argyratus	23.9	20
Parung-Tembinus	Parung-IHM	Moraceae	Ficus	Ficus.variegata	17.2	30
Parung-Tembinus	Parung-IHM	Sapindaceae	Paranephelium	Paranephelium.sp.	17.8	18
Parung-Tembinus	Parung-IHM	Lauraceae	Actinodaphne	Actinodaphne.glabra	15	10
Parung-Tembinus	Parung-IHM	Moraceae	Ficus	Ficus.variegata	16.2	14
Parung-Tembinus	Parung-IHM	Fagaceae	Lithocarpus	Lithocarpus.sp.	10.5	9
Parung-Tembinus	Parung-IHM	Meliaceae	Aglaia	Aglaia.sp.	11.1	10
Parung-Tembinus	Parung-IHM	Moraceae	Ficus	Ficus.variegata	18.5	9
Parung-Tembinus	Parung-IHM	Phyllanthaceae	Glochidion	Glochidion.sericeum	22	8
Parung-Tembinus	Parung-IHM	Dipterocarpaceae	Shorea	Shorea.sp.	15.9	28
Parung-Tembinus	Parung-IHM	Dipterocarpaceae	Vatica	Vatica.oblongifolia	14.6	10
Parung-Tembinus	Parung-IHM	Dipterocarpaceae	Shorea	Shorea.sp.	21	30
Parung-Tembinus	Parung-IHM	Anacardiaceae	Swintonia	Swintonia.sp.	12.7	10
Parung-Tembinus	Parung-IHM	Dipterocarpaceae	Shorea	Shorea.sp.	21	18
Parung-Tembinus	Parung-IHM	Dipterocarpaceae	Shorea	Shorea.sp.	18.5	18
Parung-Tembinus	Parung-IHM	Dipterocarpaceae	Shorea	Shorea.leprosula	34.4	21
Parung-Tembinus	Parung-IHM	Dipterocarpaceae	Shorea	Shorea.sp.	21.3	22
Parung-Tembinus	Parung-IHM	Dipterocarpaceae	Shorea	Shorea.sp.	14.3	12
Parung-Tembinus	Parung-IHM	Moraceae	Artocarpus	Artocarpus.tamaran	16.2	14
Parung-Tembinus	Parung-IHM	Myrtaceae	Syzygium	Syzygium.sp.	38.5	18
Parung-Tembinus	Parung-IHM	Dipterocarpaceae	Shorea	Shorea.leprosula	52.2	26
Parung-Tembinus	Parung-IHM	Fabaceae	Fordia	Fordia.splendidissima	28.3	22
Parung-Tembinus	Parung-IHM	Fabaceae	Fordia	Fordia.splendidissima	19.7	19
Parung-Tembinus	Parung-IHM	Fabaceae	Fordia	Fordia.splendidissima	19.1	18
Parung-Tembinus	Parung-IHM	Fabaceae	Fordia	Fordia.splendidissima	22.9	16
Parung-Tembinus	Parung-IHM	Fabaceae	Fordia	Fordia.splendidissima	14	16
Parung-Tembinus	Parung-IHM	Dipterocarpaceae	Hopea	Hopea.rudiformis	29.3	21
Parung-Tembinus	Parung-IHM	Sapotaceae	Palaquium	Palaquium.stenophyllum	15.3	18
Parung-Tembinus	Parung-IHM	Dipterocarpaceae	Hopea	Hopea.rudiformis	21	19
Parung-Tembinus	Parung-IHM	Malvaceae	Heritiera	Heritiera.sumatrana	11.1	6
Parung-Tembinus	Parung-IHM	Dipterocarpaceae	Hopea	Hopea.rudiformis	25.1	21
Parung-Tembinus	Parung-IHM	Dipterocarpaceae	Dryobalanops	Dryobalanops.lanceolata	40.7	26
Parung-Tembinus	Parung-IHM	Dipterocarpaceae	Shorea	Shorea.sp.	38.8	26
Parung-Tembinus	Parung-IHM	Clusiaceae	Garcinia	Garcinia.parvifolia	11.8	8
Parung-Tembinus	Parung-IHM	Lecythidaceae	Planchonia	Planchonia.valida	47.7	20
Parung-Tembinus	Parung-IHM	Melastomataceae	Pternandra	Pternandra.rostrata	15.6	10
Parung-Tembinus	Parung-IHM	Dipterocarpaceae	Shorea	Shorea.sp.	37.9	25
Parung-Tembinus	Parung-IHM	Fabaceae	Fordia	Fordia.splendidissima	12.7	8
[truncated: 3,746 more rows]
